# Supplementary material for: A TetR family regulator of an RND efflux system that directs artemisinin resistance in Vibrio cholerae
Source: mSystems. 2023 Dec 19;9(1):e00851-23. doi: 10.1128/msystems.00851-23 (PMC10805010; doi:10.1128/msystems.00851-23)
Supplement: RNAseq data file — RNAseq comparison. [file msystems.00851-23-s0002.xlsx]

## Sheet: RNA-seq data
Feature_ID	Chrom	Start	End	Strand	Type	Locus_Tag	Gene_ID	Protein_ID	Product	atrR/WT(LB)_FC	atrR/WT(LB)_volume	WT(LB)_mean	atrR(LB)_mean	N_WT(LB)	N_atrR(LB)	WT(LB)_RPKM	atrR(LB)_RPKM	WT(LB)_Read_Count	atrR(LB)_Read_Count		Table S3. Raw data for the all genes of the atrR mutant in comparison with those of the wild type
gene1	NC_002505.1	372	806	-	protein_coding	VC0002	2615827	NP_062586.1	flavodoxin	1.0369	7.66051	7.63442	7.68669	7.63442	7.68669	175.727	187.168	443	494		Fold changes (FCs) have been designated in the colum K, with more than 2-fold increase in red color and more than 2-fold decrease (-) in blue color.
gene2	NC_002505.1	816	2210	-	protein_coding	VC0003	2614455	NP_062587.1	tRNA modification GTPase TrmE	-1.20537	7.34745	7.48343	7.21395	7.48343	7.21395	158.947	134.805	1285	1141		Other raw data (e.g. Read_Count etc) have been shown in parallel
gene3	NC_002505.1	2271	3896	-	protein_coding	VC0004	2615298	NP_062588.1	inner membrane protein translocase component YidC	-1.29523	8.86166	9.05022	8.67702	9.05022	8.67702	477.866	385.073	4503	3799
gene4	NC_002505.1	3899	4156	-	protein_coding	VC0005	2612958	NP_062589.1	hypothetical protein	-1.14812	7.42558	7.52589	7.32661	7.52589	7.32661	163.19	146.288	244	229
gene5	NC_002505.1	4123	4479	-	protein_coding	VC0006	2612959	NP_062590.1	ribonuclease P	-1.12006	9.04319	9.12535	8.96177	9.12535	8.96177	496.394	467.665	1027	1013
gene6	NC_002505.1	4492	4629	-	protein_coding	VC0007	2614454	NP_062591.1	50S ribosomal protein L34	1.0084	11.9142	11.9082	11.9202	11.9082	11.9202	4541.42	4430.87	3632	3710
gene7	NC_002505.1	4871	5608	-	protein_coding	VC0008	2614084	NP_062592.1	amino acid ABC transporter ATP-binding protein	-1.16371	5.03794	5.1485	4.92977	5.1485	4.92977	29.6942	25.6824	127	115
gene8	NC_002505.1	5605	6276	-	protein_coding	VC0009	2615705	NP_062593.1	amino acid ABC transporter permease	-1.33054	4.37137	4.58223	4.17022	4.58223	4.17022	19.2582	14.7155	75	60
gene9	NC_002505.1	6354	7100	-	protein_coding	VC0010	2615295	NP_062594.1	amino acid ABC transporter substrate-binding protein	-1.46054	5.85879	6.13841	5.59191	6.13841	5.59191	60.5209	41.6999	262	189
gene10	NC_002505.1	7397	8815	+	protein_coding	VC0012	2614412	NP_062596.1	chromosome replication initiator DnaA	-1.08281	9.15787	9.21544	9.10067	9.21544	9.10067	519.972	507.334	4276	4368
gene11	NC_002505.1	8873	9973	+	protein_coding	VC0013	2615703	NP_062597.1	DNA polymerase III subunit beta	-1.05846	9.18388	9.22496	9.14299	9.22496	9.14299	522.833	523.932	3336	3500
gene12	NC_002505.1	9991	11082	+	protein_coding	VC0014	2615704	NP_062598.1	recombination protein F	-1.09578	8.4829	8.54913	8.41718	8.54913	8.41718	335.469	319.516	2123	2117
gene13	NC_002505.1	11103	13520	+	protein_coding	VC0015	2615137	NP_229675.2	DNA gyrase subunit B	-1.11426	9.09463	9.17301	9.01693	9.17301	9.01693	508.313	479.242	7123	7031
gene14	NC_002505.1	13876	14367	+	protein_coding	VC0015a	16691851	YP_008474262.1	hypothetical protein	1.21389	4.76108	4.62331	4.90295	4.62331	4.90295	19.991	25.1241	57	75
gene15	NC_002505.1	14377	14493	+	protein_coding	VC0017	2614874	NP_229676.1	hypothetical protein	1.54933	1.65514	1.36918	2.00082	1.36918	2.00082	1.47482	2.81733	1	2
gene16	NC_002505.1	14769	15206	+	protein_coding	VC0018	2614875	NP_229677.1	16 kDa heat shock protein A	1.07155	9.75327	9.70355	9.80325	9.70355	9.80325	733.157	842.884	1861	2240
gene17	NC_002505.1	15294	16550	-	protein_coding	VC0019	2614962	NP_229678.1	valine--pyruvate transaminase	-1.43452	7.38509	7.64996	7.12939	7.64996	7.12939	177.77	127.183	1295	970
gene18	NC_002505.1	16869	18935	-	protein_coding	VC0020	2614960	NP_229679.1	glycyl-tRNA synthetase subunit beta	-1.02292	8.7279	8.74426	8.71157	8.74426	8.71157	390.855	392.858	4682	4927
gene19	NC_002505.1	18950	19867	-	protein_coding	VC0021	2614961	NP_229680.2	glycyl-tRNA synthetase subunit alpha	-1.04121	9.21977	9.24894	9.19068	9.24894	9.19068	525.932	534.658	2798	2978
gene20	NC_002505.1	20235	20837	+	protein_coding	VC0022	2614959	NP_229681.1	hypothetical protein	-1.07176	6.63074	6.68092	6.58094	6.68092	6.58094	88.9954	83.9102	311	307
gene21	NC_002505.1	20943	21200	+	protein_coding	VC0023	2614868	NP_229682.1	NADH dehydrogenase subunit II-like protein	-1.40646	7.9046	8.15446	7.66239	8.15446	7.66239	252.811	184.617	378	289
gene22	NC_002505.1	21287	21535	-	protein_coding	VC0024	2614869	NP_229683.1	sulfur transfer protein SirA	-1.28122	7.5145	7.69538	7.33786	7.69538	7.33786	184.335	146.942	266	222
gene23	NC_002505.1	21656	21856	+	protein_coding	VC0025	2614861	NP_229684.1	hypothetical protein	-1.26208	6.39495	6.56505	6.22925	6.56505	6.22925	81.5553	65.5976	95	80
gene24	NC_002505.1	22028	23008	-	protein_coding	VC0026	2614460	NP_229685.1	zinc-binding alcohol dehydrogenase	-1.07316	7.40003	7.45114	7.34927	7.45114	7.34927	155.14	148.349	882	883
gene25	NC_002505.1	23256	24788	-	protein_coding	VC0027	2614461	NP_229686.1	threonine dehydratase	1.0831	7.36666	7.3093	7.42446	7.3093	7.42446	138.223	154.493	1228	1437
gene26	NC_002505.1	24792	26633	-	protein_coding	VC0028	2612960	NP_229687.1	dihydroxy-acid dehydratase	1.14641	7.52995	7.43203	7.62915	7.43203	7.62915	153.256	178.683	1636	1997
gene27	NC_002505.1	26643	27602	-	protein_coding	VC0029	2614456	NP_229688.1	branched-chain amino acid aminotransferase	1.26005	7.29422	7.12939	7.46287	7.12939	7.46287	121.866	158.29	678	922
gene28	NC_002505.1	27593	27877	-	protein_coding	VC0030	2614457	NP_229689.1	acetolactate synthase 2 regulatory subunit	1.23436	4.73633	4.58688	4.89065	4.58688	4.89065	19.3745	24.8667	32	43
gene29	NC_002505.1	27889	29535	-	protein_coding	VC0031	2614464	NP_229690.1	acetolactate synthase 2 catalytic subunit	-1.19379	7.20737	7.33628	7.08073	7.33628	7.08073	141.857	122.184	1354	1221
gene30	NC_002505.1	30069	31592	+	protein_coding	VC0032	2614466	NP_229691.1	ComM-like protein	1.22482	2.9759	2.83321	3.12577	2.83321	3.12577	4.86864	6.59688	43	61
gene31	NC_002505.1	31682	32566	+	protein_coding	VC0033	2614467	NP_229692.1	acyltransferase	-1.41771	5.46337	5.72095	5.21738	5.72095	5.21738	45.0395	31.8454	231	171
gene32	NC_002505.1	32644	33246	-	protein_coding	VC0034	2614468	NP_229693.1	thiol:disulfide interchange protein	-1.00601	8.19338	8.19771	8.18906	8.19771	8.18906	258.688	265.943	904	973
gene33	NC_002505.1	33277	34263	-	protein_coding	VC0035	2614480	NP_229694.2	serine/threonine protein kinase	-1.0147	6.24918	6.25972	6.23867	6.25972	6.23867	65.3851	65.959	374	395
gene34	NC_002505.1	34311	35735	-	protein_coding	VC0036	2614481	NP_229695.2	FixG-like protein	-1.6056	6.9342	7.28417	6.60105	7.28417	6.60105	135.621	85.4719	1120	739
gene35	NC_002505.1	36152	36430	-	protein_coding	VC0037	2614482	NP_229696.1	hypothetical protein	-1.23195	9.06982	9.22154	8.92059	9.22154	8.92059	522.609	457.226	845	774
gene36	NC_002505.1	36527	36694	-	protein_coding	VC0038	2614548	NP_229697.1	hypothetical protein	-1.10399	10.8782	10.9498	10.8071	10.9498	10.8071	2072.7	1776.65	2018	1811
gene37	NC_002505.1	36928	37770	+	protein_coding	VC0039	2614549	NP_229698.1	SpoOM-like protein	1.11954	6.43116	6.35022	6.51313	6.35022	6.51313	70.2087	79.9631	343	409
gene38	NC_002505.1	37848	38495	+	protein_coding	VC0040	2614553	NP_229699.1	hemolysin	-1.19331	8.93376	9.06215	8.80718	9.06215	8.80718	483.577	420.937	1816	1655
gene39	NC_002505.1	38534	39190	-	protein_coding	VC0041	2614554	NP_229700.1	hypothetical protein	-1.25971	7.24135	7.40981	7.07672	7.40981	7.07672	151.28	121.917	576	486
gene40	NC_002505.1	39103	40548	-	protein_coding	VC0042	2614555	NP_229701.1	potassium uptake protein TrkH	-1.00113	6.85775	6.85856	6.85693	6.85856	6.85693	102.387	103.835	858	911
gene41	NC_002505.1	40560	41936	-	protein_coding	VC0043	2614413	NP_229702.1	potassium transporter peripheral membrane protein	-1.16895	7.42434	7.5378	7.31259	7.5378	7.31259	164.534	145.544	1313	1216
gene42	NC_002505.1	41998	43302	-	protein_coding	VC0044	2614440	NP_229703.1	16S rRNA m5C967 methyltransferase	-1.18206	7.81877	7.94035	7.69905	7.94035	7.69905	217.775	189.189	1647	1498
gene43	NC_002505.1	43334	44281	-	protein_coding	VC0045	2614441	NP_229704.1	methionyl-tRNA formyltransferase	-1.15837	7.93015	8.0369	7.8248	8.0369	7.8248	232.438	208.104	1277	1197
gene44	NC_002505.1	44299	44808	-	protein_coding	VC0046	2614445	NP_229705.1	peptide deformylase	-1.21278	9.23043	9.37064	9.09232	9.37064	9.09232	562.999	504.783	1664	1562
gene45	NC_002505.1	44900	46075	+	protein_coding	VC0047	2614414	NP_229706.1	hypothetical protein	-1.24325	4.67835	4.83804	4.52392	4.83804	4.52392	23.4767	18.92	160	135
gene46	NC_002505.1	46075	47190	+	protein_coding	VC0048	2614415	NP_229707.1	smf protein	-1.12147	4.76229	4.8457	4.68032	4.8457	4.68032	23.502	21.1186	152	143
gene47	NC_002505.1	47193	47669	+	protein_coding	VC0049	2614416	NP_229708.1	hypothetical protein	1.02256	9.00656	8.99049	9.02267	8.99049	9.02267	459.42	480.621	1270	1391
gene48	NC_002505.1	47679	48251	+	protein_coding	VC0050	2614418	NP_229709.1	DNA topoisomerase I-like protein	1.03176	8.19611	8.17359	8.21869	8.17359	8.21869	255.97	272.101	850	946
gene49	NC_002505.1	48324	49457	-	protein_coding	VC0051	2614419	NP_229710.1	5-(carboxyamino)imidazole ribonucleotide synthase	-3.77695	5.70047	6.73912	4.8219	6.73912	4.8219	92.6678	23.6902	609	163
gene50	NC_002505.1	49461	49946	-	protein_coding	VC0052	2614427	NP_229711.1	5-(carboxyamino)imidazole ribonucleotide mutase	-3.95644	7.3229	8.3819	6.3977	8.3819	6.3977	296.466	73.5897	835	217
gene51	NC_002505.1	50104	50670	+	protein_coding	VC0054	2614432	NP_229713.1	Sua5/YciO/YrdC family protein	-1.33067	6.19368	6.40318	5.99103	6.40318	5.99103	72.7343	55.5193	239	191
gene52	NC_002505.1	50689	51606	+	protein_coding	VC0055	2614439	NP_229714.1	coproporphyrinogen III oxidase	-1.14706	5.94539	6.04518	5.84724	6.04518	5.84724	56.3901	50.0905	300	279
gene53	NC_002505.1	51668	52504	+	protein_coding	VC0056	2614442	NP_229715.1	shikimate 5-dehydrogenase	-1.32751	7.16054	7.36781	6.95909	7.36781	6.95909	145.753	111.057	707	564
gene54	NC_002505.1	52501	52776	+	protein_coding	VC0057	2614443	NP_229716.1	hypothetical protein	-1.46017	6.66111	6.93977	6.39363	6.93977	6.39363	107.534	73.4497	172	123
gene55	NC_002505.1	52757	53311	-	protein_coding	VC0058	2614444	NP_229717.1	carbonic anhydrase	-1.06519	6.81122	6.85693	6.76581	6.85693	6.76581	102.289	97.1066	329	327
gene56	NC_002505.1	53497	53637	+	protein_coding	VC0059	2614446	NP_229718.1	hypothetical protein	-1.51562	9.47218	9.77688	9.17698	9.77688	9.17698	762.419	533.015	623	456
gene63	NC_002505.1	59356	59736	+	protein_coding	VC0060	2614420	NP_229719.1	camphor resistance protein CrcB	1.68211	7.53872	7.17292	7.92319	7.17292	7.92319	125.905	223.213	278	516
gene64	NC_002505.1	59988	61925	+	protein_coding	VC0061	2614465	NP_229720.1	thiamine biosynthesis protein ThiC	2.02472	5.39657	4.91165	5.92937	4.91165	5.92937	24.8413	53.8324	279	633
gene65	NC_002505.1	61929	63251	+	protein_coding	VC0062	2614105	NP_229721.1	thiamine-phosphate pyrophosphorylase	1.97835	5.24951	4.78038	5.76468	4.78038	5.76468	22.3029	47.0897	171	378
gene66	NC_002505.1	63238	64014	+	protein_coding	VC0063	2614106	NP_229722.1	thiazole biosynthesis adenylyltransferase ThiF	1.95508	5.27102	4.80954	5.77677	4.80954	5.77677	22.6519	47.5139	102	224
gene67	NC_002505.1	64014	64214	+	protein_coding	VC0064	2612942	NP_229723.2	sulfur carrier protein ThiS	1.66378	3.26801	2.92135	3.65581	2.92135	3.65581	5.15086	9.83963	6	12
gene68	NC_002505.1	64220	64990	+	protein_coding	VC0065	2612943	NP_229724.1	thiazole synthase	2.44156	5.27531	4.67056	5.95836	4.67056	5.95836	20.5901	54.5104	92	255
gene69	NC_002505.1	64987	66099	+	protein_coding	VC0066	2612944	NP_229725.1	thiamine biosynthesis protein ThiH	2.38505	5.08447	4.49597	5.74999	4.49597	5.74999	18.1391	46.4974	117	314
gene70	NC_002505.1	66324	68117	-	protein_coding	VC0067	2612945	NP_229726.1	aminopeptidase	1.7098	8.04514	7.66753	8.44136	7.66753	8.44136	179.575	324.575	1867	3533
gene71	NC_002505.1	68250	69233	-	protein_coding	VC0068	2612948	NP_229727.1	LysR family transcriptional regulator	1.3478	5.85384	5.64249	6.0731	5.64249	6.0731	42.437	59.1253	242	353
gene72	NC_002505.1	69296	70498	+	protein_coding	VC0069	2612949	NP_229728.1	multidrug resistance protein	1.25078	5.57012	5.41105	5.73387	5.41105	5.73387	36.0025	46.0328	251	336
gene73	NC_002505.1	70602	70886	+	protein_coding	VC0070	2612950	NP_229729.1	hypothetical protein	1.82509	9.49247	9.0684	9.93636	9.0684	9.93636	483.756	947.824	799	1639
gene74	NC_002505.1	70975	71436	-	protein_coding	VC0071	2612951	NP_229730.1	DNA-binding transcriptional regulator AsnC	1.58863	7.36326	7.03694	7.70472	7.03694	7.70472	114.289	189.786	306	532
gene75	NC_002505.1	71512	73818	+	protein_coding	VC0072	2612952	NP_229731.1	sensory box/GGDEF family protein	2.06828	7.05827	6.55349	7.60193	6.55349	7.60193	81.0038	176.03	1083	2464
gene76	NC_002505.1	73878	74663	+	protein_coding	VC0073	2614881	NP_229732.2	hypothetical protein	1.87861	7.68988	7.24849	8.15815	7.24849	8.15815	132.818	258.963	605	1235
gene77	NC_002505.1	74781	75170	+	protein_coding	VC0074	2614857	NP_229733.1	hypothetical protein	1.87215	6.82385	6.38648	7.29117	6.38648	7.29117	72.1187	144.106	163	341
gene78	NC_002505.1	75266	76153	-	protein_coding	VC0075	2614858	NP_229734.1	MadN protein	1.73889	7.96521	7.57612	8.37429	7.57612	8.37429	168.473	307.727	867	1658
gene79	NC_002505.1	76210	76635	-	protein_coding	VC0076	2615765	NP_229735.1	universal stress protein A	1.41256	9.8189	9.5729	10.0712	9.5729	10.0712	667.127	1061.62	1647	2744
gene80	NC_002505.1	76681	76776	+	protein_coding	VC0077	2615766	NP_229736.1	hypothetical protein	1.69955	4.8537	4.48618	5.25133	4.48618	5.25133	17.9744	32.6194	10	19
gene81	NC_002505.1	76782	77327	+	protein_coding	VC0078	2615268	NP_229737.1	ferritin	1.79518	9.56094	9.14818	9.99231	9.14818	9.99231	501.86	974.092	1588	3227
gene82	NC_002505.1	77403	77726	+	protein_coding	VC0079	2614421	NP_229738.1	universal stress protein UspB	1.96809	8.92817	8.45312	9.42991	8.45312	9.42991	314.218	639.926	590	1258
gene83	NC_002505.1	77859	79055	+	protein_coding	VC0080	2614422	NP_229739.1	hypothetical protein	2.12285	6.46402	5.94379	7.02979	5.94379	7.02979	52.3284	117.173	363	851
gene84	NC_002505.1	79052	79963	-	protein_coding	VC0081	2615256	NP_229740.1	hypothetical protein	1.43321	5.88527	5.63137	6.15061	5.63137	6.15061	42.0032	62.5281	222	346
gene85	NC_002505.1	80077	81618	+	protein_coding	VC0082	2615257	NP_229741.1	hypothetical protein	1.3726	6.50353	6.27909	6.736	6.27909	6.736	66.2463	95.126	592	890
gene86	NC_002505.1	81663	82445	+	protein_coding	VC0083	2614882	NP_229742.1	ubiquinone/menaquinone biosynthesis methyltransferase	1.47678	8.32141	8.04493	8.60738	8.04493	8.60738	234.92	369.831	1066	1757
gene87	NC_002505.1	82454	83077	+	protein_coding	VC0084	2614883	NP_229743.1	hypothetical protein	1.74103	7.86245	7.47265	8.27259	7.47265	8.27259	157.345	285.519	569	1081
gene88	NC_002505.1	83074	84708	+	protein_coding	VC0085	2614859	NP_229744.1	ubiquinone biosynthesis protein UbiB	1.73782	7.98877	7.60007	8.39735	7.60007	8.39735	171.182	313.096	1622	3106
gene89	NC_002505.1	84768	85016	+	protein_coding	VC0086	2614860	NP_229745.1	twin-arginine translocation protein TatA	1.67225	9.59669	9.23296	9.97476	9.23296	9.97476	523.205	960.421	755	1451
gene90	NC_002505.1	85020	85421	+	protein_coding	VC0087	2614483	NP_229746.1	sec-independent translocase	1.68421	9.41494	9.04641	9.79849	9.04641	9.79849	476.025	838.829	1109	2046
gene91	NC_002505.1	85510	86262	+	protein_coding	VC0088	2614484	NP_229747.1	hypothetical protein	1.79252	7.78441	7.37479	8.21678	7.37479	8.21678	146.43	271.844	639	1242
gene92	NC_002505.1	86574	87575	+	protein_coding	VC0089	2615828	NP_229748.1	cytochrome c551 peroxidase	1.64665	4.37163	4.02664	4.74618	4.02664	4.74618	12.5713	22.2055	73	135
gene93	NC_002505.1	87681	89045	-	protein_coding	VC0090	2615829	NP_229749.1	DNA-damage-inducible protein F	1.77823	5.2934	4.89444	5.72488	4.89444	5.72488	24.6505	45.7615	195	379
gene94	NC_002505.1	89116	89985	-	protein_coding	VC0091	2614434	NP_229750.1	O-methyltransferase-like protein	1.59142	6.60891	6.28224	6.95256	6.28224	6.95256	66.4431	110.444	335	583
gene95	NC_002505.1	90013	90642	-	protein_coding	VC0092	2614435	NP_229751.1	LexA repressor	1.28804	8.60317	8.42252	8.78769	8.42252	8.78769	307.584	414.651	1123	1585
gene96	NC_002505.1	90962	93388	+	protein_coding	VC0093	2615770	NP_229752.2	glycerol-3-phosphate acyltransferase	1.50611	6.93016	6.64104	7.23187	6.64104	7.23187	86.2414	137.515	1213	2025
gene97	NC_002505.1	93464	94318	-	protein_coding	VC0094	2615771	NP_229753.1	4-hydroxybenzoate octaprenyltransferase	1.81409	7.00836	6.59189	7.45114	6.59189	7.45114	83.1487	156.332	412	811
gene98	NC_002505.1	94319	94870	-	protein_coding	VC0095	2615822	NP_229754.1	chorismate--pyruvate lyase	1.82329	6.9089	6.4892	7.35574	6.4892	7.35574	77.2116	148.691	247	498
gene100	NC_002505.1	95062	95472	+	protein_coding	VC0097	2615791	NP_229756.1	flagellar basal body protein FliL	1.8392	7.73012	7.30307	8.18214	7.30307	8.18214	137.287	264.665	327	660
gene101	NC_002505.1	95592	97571	-	protein_coding	VC0098	2615792	NP_229757.1	methyl-accepting chemotaxis protein	2.07282	5.52798	5.02713	6.07873	5.02713	6.07873	27.2774	59.3496	313	713
gene102	NC_002505.1	97946	98779	-	protein_coding	VC0099	2615363	NP_229758.1	serine protease GlpG	1.72095	7.32411	6.94297	7.72617	6.94297	7.72617	107.588	192.085	520	972
gene103	NC_002505.1	98786	99106	-	protein_coding	VC0100	2615364	NP_229759.1	thiosulfate sulfurtransferase	2.11505	6.43075	5.91306	6.99376	5.91306	6.99376	51.0673	114.497	95	223
gene104	NC_002505.1	99867	100634	-	protein_coding	VC0103	2615361	NP_229762.1	hypothetical protein	1.57851	6.66757	6.34641	7.00497	6.34641	7.00497	70.1	115.026	312	536
gene105	NC_002505.1	100811	101854	+	protein_coding	VC0105	2615296	NP_229764.1	delta-aminolevulinic acid dehydratase	1.8177	9.0859	8.66506	9.52717	8.66506	9.52717	368.082	680.568	2227	4311
gene106	NC_002505.1	101958	102389	+	protein_coding	VC0106	2615297	NP_229765.1	hypothetical protein	2.08432	5.51969	5.01527	6.07484	5.01527	6.07484	27.1613	59.1346	68	155
gene107	NC_002505.1	103098	105902	+	protein_coding	VC0108	2614459	NP_229767.1	DNA polymerase I	1.77784	8.10787	7.70342	8.53355	7.70342	8.53355	186.641	350.604	3034	5967
gene108	NC_002505.1	106649	107311	-	protein_coding	VC0111	2614107	NP_229770.1	ribosome biogenesis GTP-binding protein YsxC	1.86789	8.42663	7.98797	8.88938	7.98797	8.88938	224.606	447.21	863	1799
gene109	NC_002505.1	107409	108080	+	protein_coding	VC0112	2614108	NP_229771.1	cytochrome c4	1.79296	9.17277	8.76126	9.60361	8.76126	9.60361	393.638	707.081	1533	2883
gene110	NC_002505.1	108252	108920	+	protein_coding	VC0113	2614423	NP_229772.1	methyltransferase-like protein	1.28691	7.4752	7.29545	7.65937	7.29545	7.65937	136.444	183.783	529	746
gene111	NC_002505.1	108920	109468	+	protein_coding	VC0114	2614424	NP_229773.1	hypothetical protein	1.4654	7.47087	7.2003	7.7516	7.2003	7.7516	128.237	196.636	408	655
gene112	NC_002505.1	109475	109966	+	protein_coding	VC0115	2614870	NP_229774.1	hypothetical protein	1.62654	7.79765	7.45464	8.15644	7.45464	8.15644	155.369	258.945	443	773
gene113	NC_002505.1	110051	111493	+	protein_coding	VC0116	2614871	NP_229775.1	coproporphyrinogen III oxidase	1.5165	7.56288	7.26847	7.86922	7.26847	7.86922	134.408	216.211	1124	1893
gene114	NC_002505.1	111557	112753	-	protein_coding	VC0117	2614462	NP_229776.1	protoheme IX synthesis protein HemY	1.41752	7.46796	7.22052	7.72389	7.22052	7.72389	129.451	192.076	898	1395
gene115	NC_002505.1	112750	113949	-	protein_coding	VC0118	2615138	NP_229777.1	uroporphyrin-III C-methyltransferase	1.39941	7.21755	6.97921	7.46403	6.97921	7.46403	110.003	158.496	765	1154
gene116	NC_002505.1	113933	114715	-	protein_coding	VC0119	2615139	NP_229778.1	uroporphyrinogen-III synthase	1.53976	6.97121	6.6668	7.28951	6.6668	7.28951	87.9297	143.975	399	684
gene117	NC_002505.1	114761	115714	-	protein_coding	VC0120	2614463	NP_229779.1	porphobilinogen deaminase	1.41853	8.02833	7.78009	8.28449	7.78009	8.28449	194.44	286.61	1075	1659
gene118	NC_002505.1	115891	116037	-	protein_coding	VC0121	2612961	NP_229780.1	hypothetical protein	1.14147	4.35558	4.26118	4.45207	4.26118	4.45207	15.2599	17.9389	13	16
gene119	NC_002505.1	116053	118584	+	protein_coding	VC0122	2612962	NP_229781.1	adenylate cyclase	2.52479	8.7992	8.15644	9.49261	8.15644	9.49261	253.447	667.783	3719	10259
gene120	NC_002505.1	118690	119004	-	protein_coding	VC0123	2612963	NP_229782.1	frataxin-like protein	1.67678	8.3963	8.03173	8.77742	8.03173	8.77742	231.715	410.203	423	784
gene121	NC_002505.1	118981	119196	+	pseudogene	VC0124	2615365	.	.	1.59556	7.563	7.23348	7.90753	7.23348	7.90753	131.013	221.278	164	290
gene122	NC_002505.1	119229	120482	+	protein_coding	VC0125	2615366	NP_229783.1	diaminopimelate decarboxylase	1.55086	9.69482	9.38345	10.0165	9.38345	10.0165	566.098	994.929	4114	7570
gene123	NC_002505.1	120494	121324	+	protein_coding	VC0126	2614550	NP_229784.2	diaminopimelate epimerase	1.70742	9.38304	9.00506	9.77688	9.00506	9.77688	465.127	825.259	2240	4161
gene124	NC_002505.1	121338	122036	+	protein_coding	VC0127	2614551	NP_229785.1	hypothetical protein	1.66792	8.19699	7.83627	8.57432	7.83627	8.57432	203.164	360.044	823	1527
gene125	NC_002505.1	122005	122940	+	protein_coding	VC0128	2614552	NP_229786.1	site-specific tyrosine recombinase XerC	1.80578	8.72393	8.30802	9.16065	8.30802	9.16065	278.003	528.074	1508	2999
gene126	NC_002505.1	122943	123662	+	protein_coding	VC0129	2614884	NP_229787.1	hypothetical protein	1.90498	8.18698	7.73528	8.66506	7.73528	8.66506	189.33	381.59	790	1667
gene127	NC_002505.1	123772	126261	+	protein_coding	VC0130	2614885	NP_229788.1	GGDEF family protein	1.24317	7.65318	7.49777	7.8118	7.49777	7.8118	160.496	205.19	2316	3100
gene128	NC_002505.1	126294	126890	-	protein_coding	VC0131	2615824	NP_229789.1	hypothetical protein	2.08803	6.7526	6.24238	7.30452	6.24238	7.30452	64.7438	144.937	224	525
gene129	NC_002505.1	126887	128431	-	protein_coding	VC0132	2615825	NP_229790.1	hypothetical protein	2.1082	7.46914	6.95048	8.02649	6.95048	8.02649	107.888	240.554	966	2255
gene130	NC_002505.1	128715	129542	-	protein_coding	VC0134	2615258	NP_229792.1	hypothetical protein	1.50448	10.5419	10.2513	10.8406	10.2513	10.8406	1148.9	1861.12	5513	9350
gene131	NC_002505.1	129657	130673	-	protein_coding	VC0135	2615259	NP_229793.1	lysophospholipase L2	1.72955	7.57332	7.18843	7.97882	7.18843	7.97882	127.082	231.582	749	1429
gene132	NC_002505.1	130748	131365	+	protein_coding	VC0136	2615265	NP_229794.1	homoserine/homoserine lactone efflux protein	1.48345	7.60056	7.32141	7.89036	7.32141	7.89036	139.886	218.685	501	820
gene133	NC_002505.1	131385	132611	+	protein_coding	VC0137	2615266	NP_229795.2	hypothetical protein	1.47642	7.93545	7.65937	8.22148	7.65937	8.22148	178.882	272.272	1272	2027
gene134	NC_002505.1	132791	133261	-	protein_coding	VC0139	2615772	NP_229797.1	DPS family protein	1.57211	6.85606	6.53747	7.19017	6.53747	7.19017	79.8657	132.621	218	379
gene135	NC_002505.1	133431	133760	-	protein_coding	VC0140	2615773	NP_229798.1	hypothetical protein	-1.15752	5.48204	5.58858	5.37754	5.58858	5.37754	40.7855	35.9594	78	72
gene136	NC_002505.1	133965	134333	+	protein_coding	VC0142	2615263	NP_229800.1	hypothetical protein	1.43264	7.62066	7.36573	7.88441	7.36573	7.88441	145.432	217.965	311	488
gene137	NC_002505.1	134395	134475	-	protein_coding	VC0142a	14857968	YP_007648021.1	hypothetical protein	1.75118	5.8994	5.50906	6.31739	5.50906	6.31739	38.3453	69.1811	18	34
gene138	NC_002505.1	134836	135093	+	protein_coding	VC0143	2615264	NP_229801.1	hypothetical protein	1.38348	2.83201	2.60752	3.07582	2.60752	3.07582	4.01288	6.38814	6	10
gene139	NC_002505.1	135210	135839	+	protein_coding	VC0144	2614866	NP_229802.1	hypothetical protein	-1.04852	7.32955	7.36381	7.29545	7.36381	7.29545	145.164	144.408	530	552
gene140	NC_002505.1	135888	136154	-	protein_coding	VC0145	2614867	NP_229803.1	hypothetical protein	1.6937	6.83628	6.46675	7.22693	6.46675	7.22693	76.2597	137.036	118	222
gene141	NC_002505.1	136151	136750	-	protein_coding	VC0146	2614854	NP_229804.1	hypothetical protein	1.7992	6.92719	6.51646	7.36381	6.51646	7.36381	78.512	149.431	273	544
gene142	NC_002505.1	136954	138129	+	protein_coding	VC0147	2614855	NP_229805.1	cell division protein FtsY	1.52568	8.66573	8.36636	8.97581	8.36636	8.97581	292.725	469.776	1995	3352
gene143	NC_002505.1	138151	138852	+	protein_coding	VC0148	2614856	NP_229806.1	cell division ATP-binding protein FtsE	1.88482	7.65753	7.21395	8.12838	7.21395	8.12838	128.801	253.56	524	1080
gene144	NC_002505.1	138842	139834	+	protein_coding	VC0149	2614864	NP_229807.1	cell division protein FtsX	1.93293	7.88719	7.42611	8.3769	7.42611	8.3769	152.918	307.885	880	1855
gene145	NC_002505.1	140004	140864	+	protein_coding	VC0150	2614865	NP_229808.1	RNA polymerase factor sigma-32	1.46355	10.1945	9.9235	10.473	9.9235	10.473	900.246	1368.85	4492	7151
gene146	NC_002505.1	141066	142466	-	protein_coding	VC0151	2614850	NP_229809.1	soluble pyridine nucleotide transhydrogenase	1.33323	7.09586	6.89143	7.30635	6.89143	7.30635	103.828	145.05	843	1233
gene147	NC_002505.1	142774	143415	+	protein_coding	VC0152	2614851	NP_229810.1	DNA-binding transcriptional repressor FabR	1.72188	7.21695	6.83559	7.61958	6.83559	7.61958	100.253	177.65	373	692
gene148	NC_002505.1	143455	143826	+	protein_coding	VC0153	2614852	NP_229811.1	hypothetical protein	1.59753	6.43677	6.10771	6.78355	6.10771	6.78355	59.3734	98.3567	128	222
gene149	NC_002505.1	143863	144972	-	protein_coding	VC0154	2612955	NP_229812.1	tRNA (uracil-5-)-methyltransferase	1.36907	6.23895	6.01647	6.46966	6.01647	6.46966	55.1861	78.101	355	526
gene150	NC_002505.1	145370	147205	+	protein_coding	VC0156	2612956	NP_229813.1	vitamin B12 receptor	1.65128	7.74301	7.38967	8.11325	7.38967	8.11325	148.118	251.081	1576	2797
gene151	NC_002505.1	147278	148885	-	protein_coding	VC0157	2614886	NP_229814.1	alkaline serine protease	1.50422	6.34731	6.05963	6.64864	6.05963	6.64864	57.0887	88.8642	532	867
gene152	NC_002505.1	149278	150075	+	protein_coding	VC0158	2614887	NP_229815.1	glutamate racemase	1.64446	8.13649	7.78559	8.5032	7.78559	8.5032	195.042	341.4	902	1653
gene153	NC_002505.1	150041	150499	-	protein_coding	VC0159	2614888	NP_229816.1	RNA-binding protein	1.45684	8.1962	7.92927	8.47212	7.92927	8.47212	216.914	330.346	577	920
gene159	NC_002505.1	156407	157303	-	protein_coding	VC0161	2614428	NP_229818.1	DNA-binding transcriptional regulator IlvY	-1.36151	5.28617	5.51345	5.06825	5.51345	5.06825	38.4735	28.4795	200	155
gene160	NC_002505.1	157441	158925	+	protein_coding	VC0162	2614429	NP_229819.1	ketol-acid reductoisomerase	1.80023	9.25649	8.84211	9.69029	8.84211	9.69029	413.083	757.922	3555	6829
gene161	NC_002505.1	159052	159303	-	protein_coding	VC0163	2614430	NP_229820.1	hypothetical protein	-1.08005	8.00043	8.05617	7.94507	8.05617	7.94507	236.919	226.292	346	346
gene162	NC_002505.1	159419	162529	-	protein_coding	VC0164	2612953	NP_229821.1	multidrug resistance protein	3.39342	9.27649	8.43689	10.1996	8.43689	10.1996	311.995	1171.18	5625	22107
gene163	NC_002505.1	162541	163647	-	protein_coding	VC0165	2612954	NP_229822.1	hypothetical protein	3.41144	9.26454	8.42155	10.1919	8.42155	10.1919	307.542	1158.91	1973	7784
gene164	NC_002505.1	163666	164262	-	protein_coding	VC0166	2614082	NP_229823.1	TetR family transcriptional regulator	6.13096	8.64688	7.4372	10.0533	7.4372	10.0533	153.767	1044.65	532	3784
gene165	NC_002505.1	164408	166423	+	protein_coding	VC0167	2614083	NP_229824.1	ATP-dependent DNA helicase Rep	2.21436	6.99153	6.44156	7.58845	6.44156	7.58845	75.1499	174.624	878	2136
gene166	NC_002505.1	166490	166897	-	protein_coding	VC0168	2614876	NP_229825.1	cytochrome c5	-1.4024	8.47851	8.72597	8.23807	8.72597	8.23807	387.823	277.921	917	688
gene172	NC_002505.1	168232	168399	-	protein_coding	VC0169	2614573	NP_229826.1	hypothetical protein	-1.13766	2.15097	2.24602	2.05994	2.24602	2.05994	3.08132	2.94311	3	3
gene173	NC_002505.1	168532	170247	+	protein_coding	VC0170	2614574	NP_229827.1	peptide ABC transporter ATP-binding protein	-1.34347	5.88154	6.09838	5.67241	6.09838	5.67241	58.9257	43.9888	586	458
gene174	NC_002505.1	170339	171895	+	protein_coding	VC0171	2614556	NP_229828.2	peptide ABC transporter substrate-binding protein	-1.09852	6.10379	6.17194	6.03639	6.17194	6.03639	62.0618	57.6902	560	545
gene175	NC_002505.1	171999	173027	+	protein_coding	VC0172	2614557	NP_229829.1	peptide ABC transporter permease	1.4558	3.33574	3.07582	3.61763	3.07582	3.61763	5.86918	9.44997	35	59
gene176	NC_002505.1	173030	173968	+	protein_coding	VC0173	2614558	NP_229830.1	peptide ABC transporter permease	1.08671	4.59648	4.53689	4.65686	4.53689	4.65686	18.5601	20.887	101	119
gene177	NC_002505.1	174143	175090	+	protein_coding	VC0174	2614284	NP_229831.1	hypothetical protein	-1.03058	5.9489	5.97067	5.92721	5.97067	5.92721	53.3315	53.721	293	309
gene178	NC_002505.1	175343	176941	-	protein_coding	VC0175	2614285	NP_229832.1	deoxycytidylate deaminase-like protein	-1.87326	8.08125	8.54669	7.64115	8.54669	7.64115	335.288	180.584	3107	1752
gene179	NC_002505.1	177450	177758	-	protein_coding	VC0176	2614268	NP_229833.1	transcriptional regulator	-1.06051	5.66443	5.70697	5.62221	5.70697	5.62221	44.6741	42.6703	80	80
gene180	NC_002505.1	177861	178424	+	protein_coding	VC0177	2614269	NP_229834.1	hypothetical protein	-1.25076	4.76563	4.92977	4.60696	4.92977	4.60696	25.0876	20.1634	82	69
gene181	NC_002505.1	179338	180405	+	protein_coding	VC0178	2614189	NP_229835.1	patatin-like protein	-1.40179	8.21569	8.46294	7.97567	8.46294	7.97567	315.056	231.48	1950	1500
gene182	NC_002505.1	180419	181729	+	protein_coding	VC0179	2614190	NP_229836.1	hypothetical protein	-1.24836	8.33853	8.50009	8.18005	8.50009	8.18005	320.89	264.381	2438	2103
gene183	NC_002505.1	181732	183486	+	protein_coding	VC0180	2614191	NP_229837.1	hypothetical protein	-1.18798	8.07796	8.20317	7.95466	8.20317	7.95466	260.158	227.359	2646	2421
gene184	NC_002505.1	183476	183946	+	protein_coding	VC0181	2614172	NP_229838.1	hypothetical protein	-1.1581	6.93908	7.04577	6.83401	7.04577	6.83401	114.67	102.178	313	292
gene185	NC_002505.1	183957	184388	-	protein_coding	VC0182	2614173	NP_229839.1	hypothetical protein	-1.44369	5.0358	5.30764	4.77788	5.30764	4.77788	33.1527	22.8908	83	60
gene186	NC_002505.1	184360	186471	-	protein_coding	VC0183	2614436	NP_229840.1	hypothetical protein	-1.61495	4.11603	4.47628	3.78478	4.47628	3.78478	17.7293	10.9252	217	140
gene187	NC_002505.1	186481	188169	-	protein_coding	VC0184	2614437	NP_229841.1	hypothetical protein	-1.78848	3.86236	4.30443	3.46569	4.30443	3.46569	15.7332	8.39194	154	86
gene188	NC_002505.1	188166	189380	-	protein_coding	VC0185	2614438	NP_229842.1	transposase	-1.30395	4.17636	4.37219	3.9893	4.37219	3.9893	16.4743	12.6154	116	93
gene189	NC_002505.1	189457	190821	-	protein_coding	VC0186	2614842	NP_229843.1	glutathione reductase	-1.0035	9.32168	9.3242	9.31917	9.3242	9.31917	548.506	596.952	4339	4944
gene190	NC_002505.1	190915	191754	-	protein_coding	VC0187	2614843	NP_229844.1	hypothetical protein	-1.01102	8.0992	8.10711	8.0913	8.10711	8.0913	245.273	248.79	1194	1268
gene191	NC_002505.1	192034	194076	+	protein_coding	VC0188	2614711	NP_229845.1	oligopeptidase A	1.72693	7.66477	7.28079	8.069	7.28079	8.069	135.56	245.567	1605	3044
gene192	NC_002505.1	194214	196385	+	protein_coding	VC0190	2614699	NP_229847.1	DNA-dependent helicase II	-1.28878	6.97415	7.15955	6.79354	7.15955	6.79354	124.569	98.7973	1568	1302
gene193	NC_002505.1	197130	197798	-	protein_coding	VC0191	2614700	NP_229848.1	hypothetical protein	1.14503	4.80554	4.70884	4.90423	4.70884	4.90423	21.1501	25.1286	82	102
gene194	NC_002505.1	197873	198685	-	protein_coding	VC0192	2614701	NP_229849.1	AraC family transcriptional regulator	-1.0335	5.07113	5.09496	5.04742	5.09496	5.04742	28.6529	27.9758	135	138
gene195	NC_002505.1	198833	200599	-	protein_coding	VC0194	2614572	NP_229851.1	gamma-glutamyltranspeptidase	1.1733	3.7797	3.66617	3.89674	3.66617	3.89674	9.37474	11.939	96	128
gene196	NC_002505.1	200761	201669	-	protein_coding	VC0195	2614559	NP_229852.1	RarD protein	-1.11082	5.57783	5.65416	5.50253	5.65416	5.50253	42.9012	39.1637	226	216
gene197	NC_002505.1	201830	203665	+	protein_coding	VC0196	2614560	NP_229853.2	ATP-dependent DNA helicase RecQ	-1.16788	6.56433	6.67723	6.45334	6.67723	6.45334	88.5325	77.1106	942	859
gene198	NC_002505.1	203658	203957	+	protein_coding	VC0197	2614561	NP_229854.1	hypothetical protein	-1.36692	4.57271	4.80373	4.3528	4.80373	4.3528	22.432	17.0308	39	31
gene199	NC_002505.1	204113	204490	+	protein_coding	VC0198	2614282	NP_229855.1	hypothetical protein	1.06347	5.01757	4.97338	5.06216	4.97338	5.06216	26.02	28.341	57	65
gene200	NC_002505.1	204526	206361	-	protein_coding	VC0199	2614283	NP_229856.1	hemolysin secretion ATP-binding protein	-1.36732	4.36359	4.5951	4.14375	4.5951	4.14375	19.4546	14.2731	207	159
gene201	NC_002505.1	206433	208589	+	protein_coding	VC0200	2614270	NP_229857.1	iron(III) compound receptor	-1.2291	6.59551	6.74599	6.44838	6.74599	6.44838	93.1967	76.6381	1165	1003
gene202	NC_002505.1	208720	209505	+	protein_coding	VC0201	2614271	NP_229858.2	iron(III) ABC transporter ATP-binding protein	-1.22851	3.68923	3.84067	3.54376	3.84067	3.54376	10.5376	8.80685	48	42
gene203	NC_002505.1	209496	210455	+	protein_coding	VC0202	2614186	NP_229859.1	iron(III) ABC transporter substrate-binding protein	-1.31559	3.09824	3.30241	2.90669	3.30241	2.90669	7.01	5.66548	39	33
gene204	NC_002505.1	210452	212413	+	protein_coding	VC0203	2614187	NP_229860.1	iron-hydroxamate transporter permease	1.06892	3.78658	3.73881	3.83496	3.73881	3.83496	9.76222	11.2564	111	134
gene205	NC_002505.1	212440	213288	-	protein_coding	VC0204	2614188	NP_229861.1	hypothetical protein	-1.51747	4.04302	4.35503	3.75337	4.35503	3.75337	16.2595	10.677	80	55
gene207	NC_002505.1	213504	214421	+	protein_coding	VC0206	2614175	NP_229863.1	N-acetylmuramic acid-6-phosphate etherase	-2.23572	2.89905	3.53695	2.3762	3.53695	2.3762	8.45852	3.94979	45	22
gene208	NC_002505.1	214449	215897	+	protein_coding	VC0207	2614844	NP_229864.1	PTS system N-acetylmuramic acid transporter subunits IIBC	-1.66422	3.35454	3.74202	3.00717	3.74202	3.00717	9.76495	6.02839	82	53
gene209	NC_002505.1	216004	216492	-	protein_coding	VC0208	2614845	NP_229865.1	hypothetical protein	-1.10817	6.49497	6.56949	6.4213	6.56949	6.4213	81.866	75.1605	232	223
gene210	NC_002505.1	216558	217424	-	protein_coding	VC0209	2614846	NP_229866.1	hypothetical protein	-1.07217	8.12668	8.1771	8.07657	8.1771	8.07657	256.741	246.365	1290	1296
gene211	NC_002505.1	217588	218304	+	protein_coding	VC0210	2614709	NP_229867.2	ribonuclease PH	-1.14914	8.82439	8.92523	8.72468	8.92523	8.72468	435.115	394.45	1808	1716
gene212	NC_002505.1	218670	219311	+	protein_coding	VC0211	2614710	NP_229868.2	orotate phosphoribosyltransferase	-1.138	7.00696	7.10083	6.91433	7.10083	6.91433	119.336	107.565	444	419
gene213	NC_002505.1	219397	220374	-	protein_coding	VC0212	2614702	NP_229869.1	lipid A biosynthesis (KDO)2-(lauroyl)-lipid IVA acyltransferase	-1.0096	6.69183	6.69872	6.68494	6.69872	6.68494	90.3349	91.5071	512	543
gene214	NC_002505.1	220385	221341	-	protein_coding	VC0213	2614703	NP_229870.1	lipid A biosynthesis lauroyl acyltransferase	1.04924	7.03603	7.00144	7.07078	7.00144	7.07078	111.971	121.587	621	706
gene215	NC_002505.1	221338	221928	-	protein_coding	VC0214	2614568	NP_229871.2	nucleoid occlusion protein	-1.11739	6.21615	6.29673	6.1366	6.29673	6.1366	67.1529	61.9098	230	222
gene216	NC_002505.1	222087	223286	-	protein_coding	VC0215	2614569	NP_229872.1	bifunctional phosphopantothenoylcysteine decarboxylase/phosphopantothenate synthase	-1.19654	6.93019	7.06083	6.80196	7.06083	6.80196	116.186	99.7124	808	726
gene217	NC_002505.1	223454	225148	+	protein_coding	VC0216	2614570	NP_229873.1	methyl-accepting chemotaxis protein	-1.49626	8.59379	8.88938	8.30802	8.88938	8.30802	423.699	290.734	4162	2990
gene218	NC_002505.1	225260	225934	+	protein_coding	VC0217	2614562	NP_229874.1	DNA repair protein RadC	-1.20898	5.34923	5.48787	5.21408	5.48787	5.21408	37.834	31.7419	148	130
gene219	NC_002505.1	226229	226465	+	protein_coding	VC0218	2614563	NP_229875.1	50S ribosomal protein L28	1.02235	12.3768	12.3609	12.3928	12.3609	12.3928	6233.05	5817.86	8561	8366
gene220	NC_002505.1	226479	226646	+	protein_coding	VC0219	2614279	NP_229876.1	50S ribosomal protein L33	-1.33039	9.72253	9.93064	9.51878	9.93064	9.51878	900.772	679.857	877	693
gene221	NC_002505.1	226867	227355	+	protein_coding	VC0220	2614280	NP_229877.1	hypothetical protein	1.04878	6.51083	6.47656	6.54527	6.47656	6.54527	76.573	81.9014	217	243
gene222	NC_002505.1	227365	228174	+	protein_coding	VC0221	2614281	NP_229878.1	formamidopyrimidine-DNA glycosylase	-1.12202	6.16351	6.24712	6.08101	6.24712	6.08101	64.974	59.4144	305	292
gene223	NC_002505.1	228271	228765	-	protein_coding	VC0222	2614272	NP_229879.1	phosphopantetheine adenylyltransferase	-1.04233	6.71913	6.7491	6.68929	6.7491	6.68929	93.7717	91.5633	269	275
gene224	NC_002505.1	228876	229913	+	protein_coding	VC0223	2614273	NP_229880.1	ADP-heptose--LPS heptosyltransferase II	-1.09903	6.93549	7.00394	6.86771	7.00394	6.86771	112.044	104.16	674	656
gene225	NC_002505.1	229975	230754	-	protein_coding	VC0224	2614184	NP_229881.1	lipopolysaccharide biosynthesis glycosyltransferase	-1.18265	6.35311	6.47528	6.23326	6.47528	6.23326	76.5431	65.7143	346	311
gene226	NC_002505.1	230797	231870	-	protein_coding	VC0225	2614185	NP_229882.1	lipopolysaccharide biosynthesis protein	-1.27588	6.60998	6.78806	6.43657	6.78806	6.43657	97.0414	76.1152	604	496
gene227	NC_002505.1	231950	232705	+	protein_coding	VC0227	2614177	NP_229884.1	3-deoxy-D-manno-octulosonic acid kinase	-1.24323	7.14758	7.30635	6.99226	7.30635	6.99226	137.632	114.454	603	525
gene228	NC_002505.1	232709	233668	+	protein_coding	VC0228	2614178	NP_229885.1	hypothetical protein	-1.15078	6.9198	7.02185	6.81923	7.02185	6.81923	113.418	101.292	631	590
gene229	NC_002505.1	233672	234601	-	protein_coding	VC0229	2614450	NP_229886.1	hypothetical protein	-1.20055	7.74353	7.8765	7.6128	7.8765	7.6128	208.92	177.042	1126	999
gene230	NC_002505.1	234598	235341	-	protein_coding	VC0230	2614451	NP_229887.1	hypothetical protein	-1.17885	7.87078	7.99037	7.75299	7.99037	7.75299	224.737	196.713	969	888
gene231	NC_002505.1	235338	236921	-	protein_coding	VC0231	2614452	NP_229888.1	hypothetical protein	-1.15202	7.88151	7.98426	7.78009	7.98426	7.78009	223.971	200.815	2056	1930
gene232	NC_002505.1	236912	237292	-	protein_coding	VC0232	2614425	NP_229889.1	hypothetical protein	-1.1386	6.55605	6.65035	6.46309	6.65035	6.46309	86.5034	77.8648	191	180
gene233	NC_002505.1	237289	238608	-	protein_coding	VC0233	2614426	NP_229890.1	3-deoxy-D-manno-octulosonic acid transferase	-1.08014	7.52897	7.58479	7.47357	7.58479	7.47357	169.809	158.821	1299	1272
gene234	NC_002505.1	238569	239357	-	protein_coding	VC0234	2612946	NP_229891.1	hypothetical protein	-1.10215	8.131	8.20147	8.06114	8.20147	8.06114	260.034	244.192	1189	1169
gene235	NC_002505.1	239354	240403	-	protein_coding	VC0235	2612947	NP_229892.1	lipopolysaccharide biosynthesis protein	-1.07656	7.83697	7.89036	7.78393	7.89036	7.78393	210.351	201.387	1280	1283
gene236	NC_002505.1	240400	241440	-	protein_coding	VC0236	2614847	NP_229893.1	ADP-heptose--LPS heptosyltransferase II	-1.04965	8.19406	8.22909	8.15917	8.22909	8.15917	264.881	259.333	1598	1638
gene237	NC_002505.1	241437	242636	-	protein_coding	VC0237	2614848	NP_229894.1	hypothetical protein	-1.11195	7.11258	7.18953	7.03645	7.18953	7.03645	127.258	117.567	885	856
gene238	NC_002505.1	242638	243204	-	protein_coding	VC0238	2614849	NP_229895.1	hexapaptide repeat-containing transferase	-1.09401	7.14662	7.21173	7.0821	7.21173	7.0821	128.731	122.666	423	422
gene239	NC_002505.1	243212	244984	-	protein_coding	VC0239	2614707	NP_229896.1	hypothetical protein	-1.13996	8.10554	8.20058	8.0116	8.20058	8.0116	259.755	238.715	2669	2568
gene240	NC_002505.1	245143	246087	-	protein_coding	VC0240	2614708	NP_229897.1	ADP-L-glycero-D-mannoheptose-6-epimerase	-1.20881	8.98108	9.11892	8.84533	9.11892	8.84533	495.02	430.435	2711	2468
gene241	NC_002505.1	246640	247926	+	protein_coding	VC0241	2614704	NP_229898.2	mannose-1-phosphate guanylyltransferase	-1.33316	10.0604	10.27	9.85512	10.27	9.85512	1160.82	885.026	8658	6911
gene242	NC_002505.1	247929	249320	+	protein_coding	VC0242	2614705	NP_229899.1	phosphomannomutase	-1.22313	9.72019	9.86656	9.57599	9.86656	9.57599	830.911	702.117	6703	5930
gene243	NC_002505.1	249323	250444	+	protein_coding	VC0243	2614706	NP_229900.1	GDP-mannose 4%2C6-dehydratase	-1.17242	10.7616	10.8769	10.6474	10.8769	10.6474	1963.61	1594.23	12768	10853
gene244	NC_002505.1	250455	251558	+	protein_coding	VC0244	2614566	NP_229901.1	perosamine synthase	-1.23653	10.5842	10.7384	10.4321	10.7384	10.4321	1695.06	1343.14	10845	8997
gene245	NC_002505.1	251555	252946	+	protein_coding	VC0245	2614567	NP_229902.1	RfbG protein	-1.35138	10.2995	10.519	10.0846	10.519	10.0846	1391.22	1070.7	11223	9043
gene246	NC_002505.1	252918	253712	+	protein_coding	VC0246	2614564	NP_229903.1	lipopolysaccharide/O-antigen transport protein	-1.48188	9.61576	9.90365	9.33623	9.90365	9.33623	888.164	604.11	4092	2914
gene247	NC_002505.1	253651	254466	+	protein_coding	VC0247	2614565	NP_229904.1	lipopolysaccharide/O-antigen transport protein	-1.30548	10.3049	10.499	10.1144	10.499	10.1144	1384.24	1085.63	6546	5375
gene248	NC_002505.1	254505	254747	+	protein_coding	VC0248	2614276	NP_229905.1	acyl carrier protein	-1.25131	10.0839	10.2469	9.9235	10.2469	9.9235	1146.1	935.98	1614	1380
gene249	NC_002505.1	254753	256168	+	protein_coding	VC0249	2614277	NP_229906.1	RfbL protein	-1.24949	10.4428	10.6047	10.2834	10.6047	10.2834	1514.96	1234.36	12432	10605
gene250	NC_002505.1	256177	257301	+	protein_coding	VC0250	2614278	NP_229907.1	iron-containing alcohol dehydrogenase	-1.15235	10.6008	10.7036	10.499	10.7036	10.499	1651.61	1398.94	10768	9549
gene251	NC_002505.1	257292	259769	+	protein_coding	VC0251	2614274	NP_229908.1	acyl protein synthase/acyl-CoA reductase RfbN	-1.25296	10.9382	11.1021	10.7767	11.1021	10.7767	2351.55	1758.61	33770	26441
gene252	NC_002505.1	259839	260405	+	protein_coding	VC0252	2614275	NP_229909.1	acetyltransferase	-1.22798	11.0056	11.1547	10.8585	11.1547	10.8585	2472.66	1867.31	8125	6424
gene253	NC_002505.1	260793	261920	+	pseudogene	VC0254	2614182	.	.	-1.46725	10.003	10.2834	9.73029	10.2834	9.73029	1167.8	790.172	7634	5408
gene254	NC_002505.1	262098	262319	+	protein_coding	VC0255	2614183	NP_229911.1	RfbT-like protein	-1.33497	8.69537	8.90627	8.48946	8.90627	8.48946	430.607	336.309	554	453
gene257	NC_002505.1	263420	264219	+	pseudogene	VC0258	2615260	.	.	-1.34363	8.19177	8.4076	7.98147	8.4076	7.98147	305.42	231.976	1416	1126
gene258	NC_002505.1	264254	265366	-	protein_coding	VC0259	2615261	NP_229915.2	lipopolysaccharide biosynthesis protein RfbV	-1.20662	6.9308	7.06761	6.79664	7.06761	6.79664	116.431	99.2141	751	670
gene259	NC_002505.1	265374	267239	-	protein_coding	VC0260	2614878	NP_229916.1	mannosyltransferase	-1.33548	7.14244	7.35417	6.9368	7.35417	6.9368	144.072	108.993	1558	1234
gene260	NC_002505.1	267392	268363	+	protein_coding	VC0262	2614880	NP_229918.1	UDP-glucose 4-epimerase	-1.42287	6.73305	6.99226	6.48345	6.99226	6.48345	110.775	78.6766	624	464
gene261	NC_002505.1	268371	268925	+	protein_coding	VC0263	2614469	NP_229919.1	galactosyl-transferase	1.01275	6.49493	6.4858	6.50408	6.4858	6.50408	77.1051	79.5858	248	268
gene262	NC_002505.1	269068	270435	+	protein_coding	VC0264	2614470	NP_229920.1	hypothetical protein	-1.27503	6.91217	7.08965	6.73912	7.08965	6.73912	118.315	95.4186	938	792
gene263	NC_002505.1	270697	271935	-	protein_coding	VC0265	2614471	NP_229921.1	hypothetical protein	-1.23482	6.67257	6.82646	6.52216	6.82646	6.52216	99.7163	80.8772	716	608
gene264	NC_002505.1	271990	272562	-	protein_coding	VC0266	2614472	NP_229922.1	hypothetical protein	-1.00992	5.67446	5.68158	5.66734	5.68158	5.66734	43.9666	43.7203	146	152
gene265	NC_002505.1	272562	273485	-	protein_coding	VC0267	2614473	NP_229923.1	D-isomer specific 2-hydroxyacid dehydrogenase family protein	-1.0833	6.65972	6.71769	6.60225	6.71769	6.60225	91.5058	85.6176	490	480
gene266	NC_002505.1	273559	274146	+	protein_coding	VC0268	2614474	NP_229924.2	hypothetical protein	-1.57453	7.56211	7.89666	7.24174	7.89666	7.24174	211.584	138.466	721	494
gene267	NC_002505.1	274509	275708	+	protein_coding	VC0269	2614475	NP_229925.1	mannose-6-phosphate isomerase	-1.8402	7.42446	7.87742	6.99755	7.87742	6.99755	208.934	114.546	1453	834
gene268	NC_002505.1	275674	276654	+	protein_coding	VC0270	2614476	NP_229926.1	ROK family protein	-1.51622	7.84663	8.15261	7.55213	8.15261	7.55213	252.059	170.022	1433	1012
gene269	NC_002505.1	277002	278060	-	protein_coding	VC0271	2614477	NP_229927.1	hypothetical protein	-1.25066	6.90755	7.07078	6.74809	7.07078	6.74809	116.828	95.8691	717	616
gene270	NC_002505.1	278432	278704	+	protein_coding	VC0273	2614479	NP_229929.1	DNA-binding protein HU	-1.07914	11.0046	11.0597	10.9498	11.0597	10.9498	2216.65	2027.87	3507	3359
gene271	NC_002505.1	278705	279439	+	protein_coding	VC0274	2614997	NP_229930.1	hypothetical protein	-1.29336	8.30431	8.49195	8.12082	8.49195	8.12082	319.753	251.818	1362	1123
gene272	NC_002505.1	279539	280828	-	protein_coding	VC0275	2614998	NP_229931.1	phosphoribosylamine--glycine ligase	-1.6959	5.74168	6.13534	5.37328	6.13534	5.37328	60.4607	35.9013	452	281
gene273	NC_002505.1	280887	282479	-	protein_coding	VC0276	2614999	NP_229932.1	bifunctional phosphoribosylaminoimidazolecarboxamide formyltransferase/IMP cyclohydrolase	-3.33375	6.42422	7.35124	5.61409	7.35124	5.61409	143.849	42.4191	1328	410
gene274	NC_002505.1	282765	283166	+	protein_coding	VC0277	2615000	NP_229933.1	zinc-responsive transcriptional regulator	1.05481	6.94611	6.90772	6.98471	6.90772	6.98471	104.734	113.566	244	277
gene275	NC_002505.1	283393	284952	+	protein_coding	VC0278	2615001	NP_229934.2	DNA-binding transcriptional activator CadC	1.01549	7.38035	7.36926	7.39145	7.36926	7.39145	145.786	151.713	1318	1436
gene276	NC_002505.1	285652	286989	+	protein_coding	VC0280	2615003	NP_229936.1	lysine/cadaverine antiporter	-8.02882	5.67519	7.37333	4.36815	7.37333	4.36815	146.245	17.1219	1134	139
gene277	NC_002505.1	287033	289234	+	protein_coding	VC0281	2615004	NP_229937.1	lysine decarboxylase%2C inducible	-13.3488	5.04943	7.25365	3.51501	7.25365	3.51501	133.216	8.60745	1700	115
gene278	NC_002505.1	289352	291022	-	protein_coding	VC0282	2615005	NP_229938.1	methyl-accepting chemotaxis protein	-2.01241	4.63793	5.16974	4.16082	5.16974	4.16082	30.0498	14.4003	291	146
gene279	NC_002505.1	291257	291934	-	protein_coding	VC0283	2615006	NP_229939.1	hypothetical protein	1.15833	2.02772	1.92447	2.13651	1.92447	2.13651	2.29054	3.16015	9	13
gene280	NC_002505.1	291955	293997	-	pseudogene	VC0284	2615007	.	.	-1.36952	3.28664	3.52129	3.06762	3.52129	3.06762	8.36164	6.37313	99	79
gene281	NC_002505.1	294219	294824	-	protein_coding	VC0285	2615008	NP_229940.1	keto-hydroxyglutarate-aldolase/keto-deoxy-phosphogluconate aldolase	1.17124	6.93639	6.82331	7.05135	6.82331	7.05135	99.3751	119.123	349	438
gene282	NC_002505.1	294837	296213	-	protein_coding	VC0286	2615009	NP_229941.1	gluconate permease	1.10792	4.95994	4.88656	5.03442	4.88656	5.03442	24.4357	27.8879	195	233
gene283	NC_002505.1	296367	296882	+	protein_coding	VC0287	2615010	NP_229942.1	thermoresistant gluconokinase	-1.08147	3.06876	3.12577	3.01278	3.12577	3.01278	6.01932	6.06873	18	19
gene284	NC_002505.1	296879	298675	+	protein_coding	VC0288	2615011	NP_229943.2	phosphogluconate dehydratase	-1.46346	3.79747	4.08209	3.5327	4.08209	3.5327	12.8671	8.71303	134	95
gene285	NC_002505.1	298752	299750	-	protein_coding	VC0289	2615012	NP_229944.1	gluconate utilization system gnt-I transcriptional repressor	-1.09232	5.84012	5.90416	5.77677	5.90416	5.77677	50.6089	47.5139	293	288
gene286	NC_002505.1	299889	300185	-	protein_coding	VC0290	2615013	NP_229945.1	Fis family transcriptional regulator	-1.25829	8.5893	8.75663	8.42517	8.75663	8.42517	393.33	320.194	677	577
gene287	NC_002505.1	300209	301204	-	protein_coding	VC0291	2615014	NP_229946.1	NifR3/Smm1 family protein	-1.25756	8.6339	8.80079	8.47017	8.80079	8.47017	400.547	328.8	2312	1987
gene288	NC_002505.1	301317	302204	-	protein_coding	VC0293	2614963	NP_229948.1	ribosomal protein L11 methyltransferase	-1.04881	7.8239	7.85836	7.7896	7.85836	7.7896	206.948	202.305	1065	1090
gene289	NC_002505.1	302413	303756	-	protein_coding	VC0295	2614965	NP_229950.1	acetyl-CoA carboxylase biotin carboxylase subunit	-1.10339	9.61906	9.69029	9.54835	9.69029	9.54835	725.779	688.319	5653	5613
gene290	NC_002505.1	303771	304232	-	protein_coding	VC0296	2614966	NP_229951.2	acetyl-CoA carboxylase biotin carboxyl carrier protein subunit	-1.22484	9.55353	9.70094	9.40836	9.70094	9.40836	729.059	626.792	1952	1757
gene291	NC_002505.1	304289	304741	-	protein_coding	VC0297	2614967	NP_229952.1	3-dehydroquinate dehydratase	-1.48688	8.89129	9.18204	8.60975	9.18204	8.60975	511.186	370.376	1342	1018
gene292	NC_002505.1	305121	307070	-	protein_coding	VC0298	2614968	NP_229953.2	acetyl-CoA synthetase	1.03375	2.92103	2.89718	2.94507	2.89718	2.94507	5.04388	5.83188	57	69
gene293	NC_002505.1	307273	307944	-	protein_coding	VC0299	2614969	NP_229954.1	DNA polymerase III subunit epsilon	2.23288	1.00036	0.576614	1.73552	0.576614	1.73552	0.513553	2.20733	2	9
gene294	NC_002505.1	307911	309734	-	protein_coding	VC0300	2614970	NP_229955.1	hypothetical protein	1.1202	0.786063	0.708437	0.872194	0.708437	0.872194	0.662213	0.722868	7	8
gene296	NC_002505.1	309994	311184	+	protein_coding	VC0302	2614972	NP_229957.1	3-phenylpropionic acid transporter	-1.4562	7.81318	8.08899	7.54677	8.08899	7.54677	241.083	169.104	1664	1222
gene297	NC_002505.1	311277	314720	+	protein_coding	VC0303	2614973	NP_229958.1	sensor histidine kinase	-1.24748	5.00874	5.17079	4.85177	5.17079	4.85177	30.0616	24.1191	600	504
gene298	NC_002505.1	314843	316336	-	protein_coding	VC0304	2614974	NP_229959.1	guanosine pentaphosphate phosphohydrolase	1.0144	8.87463	8.86432	8.88494	8.86432	8.88494	415.792	446.564	3600	4048
gene299	NC_002505.1	316344	317660	-	protein_coding	VC0305	2614975	NP_229960.1	ATP-dependent RNA helicase RhlB	-1.02929	9.82856	9.84941	9.80775	9.84941	9.80775	809.182	847.346	6176	6771
gene300	NC_002505.1	317772	318098	+	protein_coding	VC0306	2614976	NP_229961.1	thioredoxin	-1.10904	10.583	10.6579	10.5086	10.6579	10.5086	1582.53	1402.18	2999	2782
gene301	NC_002505.1	318296	319555	+	protein_coding	VC0307	2614977	NP_229962.1	transcription termination factor Rho	-1.37473	9.54837	9.78071	9.32155	9.78071	9.32155	762.524	599.085	5568	4580
gene302	NC_002505.1	319654	320646	+	protein_coding	VC0308	2614978	NP_229963.1	hypothetical protein	-1.07997	5.47096	5.52674	5.41575	5.52674	5.41575	38.9245	36.5147	224	220
gene303	NC_002505.1	320728	322569	+	protein_coding	VC0309	2614979	NP_229964.1	hypothetical protein	-1.04129	6.54819	6.57744	6.51907	6.57744	6.51907	82.3425	80.7964	879	903
gene304	NC_002505.1	322566	322835	+	protein_coding	VC0311	2614980	NP_229965.1	ferredoxin	1.02572	5.95232	5.93403	5.97067	5.93403	5.97067	51.7661	54.938	81	90
gene305	NC_002505.1	322851	323561	+	protein_coding	VC0312	2614981	NP_229966.1	FMN reductase	1.07349	7.38415	7.33317	7.43548	7.33317	7.43548	141.489	155.31	583	670
gene312	NC_002505.1	329711	331051	-	protein_coding	VC0315	2615106	NP_229969.1	phosphatidylserine synthase	-1.04951	6.97003	7.00497	6.93526	7.00497	6.93526	112.205	108.893	872	886
gene313	NC_002505.1	331146	331592	-	protein_coding	VC0317	2615108	NP_229971.1	hypothetical protein	1.15931	5.07137	4.96586	5.17912	4.96586	5.17912	25.8638	31.3404	67	85
gene314	NC_002505.1	331605	332678	+	protein_coding	VC0318	2615109	NP_229972.1	UDP-N-acetylenolpyruvoylglucosamine reductase	-1.08402	8.00445	8.06286	7.94647	8.06286	7.94647	237.944	226.504	1481	1476
gene315	NC_002505.1	332675	333637	+	protein_coding	VC0319	2615110	NP_229973.1	biotin--protein ligase	-1.08545	8.10178	8.16114	8.04285	8.16114	8.04285	253.724	242.343	1416	1416
gene316	NC_002505.1	333687	334814	-	protein_coding	VC0320	2615111	NP_229974.1	pantothenate kinase	-1.31126	5.66736	5.8662	5.47525	5.8662	5.47525	49.4104	38.4274	323	263
gene321	NC_002505.1	335326	336510	+	protein_coding	VC0321	2615087	NP_229975.1	elongation factor Tu	1.04316	10.8889	10.8585	10.9194	10.8585	10.9194	1920.66	2006.97	13190	14430
gene322	NC_002505.1	336719	337114	+	protein_coding	VC0322	2615088	NP_229976.1	preprotein translocase subunit SecE	-1.05466	10.4953	10.5338	10.457	10.5338	10.457	1418.34	1363.04	3255	3275
gene323	NC_002505.1	337130	337678	+	protein_coding	VC0323	2615089	NP_229977.1	transcription antitermination protein NusG	-1.1212	10.3181	10.401	10.236	10.401	10.236	1295.88	1193.02	4123	3974
gene324	NC_002505.1	337809	338237	+	protein_coding	VC0324	2615090	NP_229978.1	50S ribosomal protein L11	1.0579	12.9665	12.9259	13.0071	12.9259	13.0071	8441.46	8157.71	20987	21234
gene325	NC_002505.1	338242	338943	+	protein_coding	VC0325	2615091	NP_229979.1	50S ribosomal protein L1	1.01666	12.7014	12.6895	12.7133	12.6895	12.7133	7627.52	7280.69	31031	31011
gene326	NC_002505.1	339213	339701	+	protein_coding	VC0326	2615092	NP_229980.1	50S ribosomal protein L10	-1.04555	13.2267	13.2589	13.1946	13.2589	13.1946	9928.02	9310.47	28135	27624
gene327	NC_002505.1	339768	340133	+	protein_coding	VC0327	2615093	NP_229981.1	50S ribosomal protein L7/L12	1.05198	12.05	12.0135	12.0866	12.0135	12.0866	5093.17	4966.48	10803	11029
gene328	NC_002505.1	340374	344399	+	protein_coding	VC0328	2615094	NP_229982.2	DNA-directed RNA polymerase subunit beta	-1.07559	10.6194	10.6721	10.567	10.6721	10.567	1627.39	1509.07	37970	36863
gene329	NC_002505.1	344504	348709	+	protein_coding	VC0329	2615095	NP_229983.1	DNA-directed RNA polymerase subunit beta'	-1.13326	10.7164	10.8071	10.6266	10.8071	10.6266	1816.57	1577.06	44279	40246
gene330	NC_002505.1	348820	349314	-	protein_coding	VC0330	2615096	NP_229984.1	anti-RNA polymerase sigma 70 factor	1.09445	8.94322	8.87836	9.00856	8.87836	9.00856	420.055	476.795	1205	1432
gene331	NC_002505.1	349459	350268	+	protein_coding	VC0331	2615097	NP_229985.1	NADH pyrophosphatase	-1.06587	5.98677	6.03296	5.94093	6.03296	5.94093	56.0267	54.1241	263	266
gene332	NC_002505.1	350511	351590	+	protein_coding	VC0332	2615068	NP_229986.1	uroporphyrinogen decarboxylase	-1.16022	7.79719	7.90512	7.69072	7.90512	7.69072	212.018	187.552	1327	1229
gene333	NC_002505.1	351596	352324	+	protein_coding	VC0333	2615069	NP_229987.1	TetR family transcriptional regulator	-1.30488	6.92234	7.11696	6.73304	7.11696	6.73304	120.717	94.9545	510	420
gene334	NC_002505.1	352411	353370	+	protein_coding	VC0334	2615070	NP_229988.1	hypothetical protein	-1.01178	6.13214	6.1406	6.1237	6.1406	6.1237	60.5736	61.2902	337	357
gene335	NC_002505.1	353367	354515	-	protein_coding	VC0335	2615071	NP_229989.1	NlpD-like protein	1.04054	6.46396	6.43536	6.49268	6.43536	6.49268	74.7883	79.0361	498	551
gene336	NC_002505.1	354684	356216	-	protein_coding	VC0336	2615072	NP_229990.1	2%2C3-bisphosphoglycerate-independent phosphoglycerate mutase	1.13086	10.9765	10.8882	11.0656	10.8882	11.0656	1980.49	2289.23	17595	21293
gene337	NC_002505.1	356359	357300	-	protein_coding	VC0337	2615073	NP_229991.1	hypothetical protein	1.38506	5.44154	5.21163	5.68158	5.21163	5.68158	30.9571	44.0903	169	252
gene338	NC_002505.1	357398	358834	-	protein_coding	VC0338	2615074	NP_229992.1	transporter	-1.34989	6.01999	6.24029	5.80746	6.24029	5.80746	64.7227	48.5152	539	423
gene339	NC_002505.1	359021	359878	-	protein_coding	VC0339	2615075	NP_229993.1	phosphatidylserine decarboxylase	-1.04627	7.92922	7.96191	7.89666	7.96191	7.89666	221.625	219.944	1102	1145
gene340	NC_002505.1	359871	361034	-	protein_coding	VC0340	2615076	NP_229994.1	ribosome-associated GTPase	-1.04418	8.10274	8.13399	8.07162	8.13399	8.07162	250.084	245.805	1687	1736
gene341	NC_002505.1	361157	361702	+	protein_coding	VC0341	2615077	NP_229995.1	oligoribonuclease	1.0117	7.62603	7.61764	7.63442	7.61764	7.63442	172.87	179.907	547	596
gene350	NC_002505.1	363575	364684	-	protein_coding	VC0342	2615055	NP_229996.1	(Fe-S)-binding protein	-1.20177	6.62045	6.75436	6.4892	6.75436	6.4892	94.2051	78.8434	606	531
gene351	NC_002505.1	364889	365353	+	protein_coding	VC0343	2615056	NP_229997.2	hypothetical protein	-1.14168	5.9925	6.08884	5.89768	6.08884	5.89768	58.6312	52.8113	158	149
gene352	NC_002505.1	365320	367065	+	protein_coding	VC0344	2615057	NP_229998.1	N-acetylmuramoyl-L-alanine amidase	-1.12069	6.92699	7.00967	6.84528	7.00967	6.84528	112.565	103.079	1139	1092
gene353	NC_002505.1	367072	369033	+	protein_coding	VC0345	2615058	NP_229999.1	DNA mismatch repair protein	-1.01432	7.13883	7.14909	7.12858	7.14909	7.12858	123.391	127.181	1403	1514
gene354	NC_002505.1	369030	369977	+	protein_coding	VC0346	2615059	NP_230000.1	tRNA delta(2)-isopentenylpyrophosphate transferase	-1.08295	9.75826	9.81591	9.70094	9.81591	9.70094	790.69	765.828	4344	4405
gene355	NC_002505.1	370149	370412	+	protein_coding	VC0347	2615060	NP_230001.1	RNA-binding protein Hfq	1.04819	11.1641	11.1302	11.1981	11.1302	11.1981	2456.28	2515.91	3758	4030
gene356	NC_002505.1	370445	371734	+	protein_coding	VC0348	2615061	NP_230002.1	GTPase HflX	-1.14503	10.2188	10.3169	10.1215	10.3169	10.1215	1202.13	1096.59	8987	8583
gene357	NC_002505.1	371780	372967	+	protein_coding	VC0349	2615062	NP_230003.1	HflK protein	-1.11991	10.0872	10.1692	10.0058	10.1692	10.0058	1070.47	990.548	7370	7140
gene358	NC_002505.1	372970	373950	+	protein_coding	VC0350	2615063	NP_230004.1	HflC protein	-1.03193	9.97766	10.0004	9.95502	10.0004	9.95502	943.329	953.602	5363	5676
gene359	NC_002505.1	373993	374199	+	protein_coding	VC0351	2615064	NP_230005.1	hypothetical protein	1.24638	5.98289	5.82613	6.14387	5.82613	6.14387	48.3484	62.1038	58	78
gene360	NC_002505.1	374240	374467	-	protein_coding	VC0352	2615065	NP_230006.2	hypothetical protein	1.11846	6.75867	6.6784	6.83992	6.6784	6.83992	88.5474	102.647	117	142
gene361	NC_002505.1	374470	375453	-	protein_coding	VC0353	2615066	NP_230007.1	hypothetical protein	-1.08715	5.45094	5.51155	5.391	5.51155	5.391	38.4037	36.1787	219	216
gene362	NC_002505.1	375590	376369	+	protein_coding	VC0354	2615067	NP_230008.1	FKBP-type peptidylprolyl isomerase	-1.08211	10.7604	10.8174	10.7036	10.8174	10.7036	1822.88	1643.07	8240	7776
gene363	NC_002505.1	376568	377290	+	protein_coding	VC0355	2615034	NP_230009.1	hypothetical protein	-1.04776	9.66251	9.69622	9.62891	9.69622	9.62891	726.97	720.348	3046	3160
gene364	NC_002505.1	377287	377682	+	protein_coding	VC0356	2615035	NP_230010.1	sulfur transfer complex subunit TusD	-1.1929	8.81458	8.94274	8.68827	8.94274	8.68827	443.585	389.144	1018	935
gene365	NC_002505.1	377679	378035	+	protein_coding	VC0357	2615036	NP_230011.1	hypothetical protein	-1.03718	8.57542	8.6018	8.54913	8.6018	8.54913	345.108	353.634	714	766
gene366	NC_002505.1	378045	378320	+	protein_coding	VC0358	2615037	NP_230012.1	hypothetical protein	-1.13016	9.02091	9.1096	8.93307	9.1096	8.93307	492.028	459.807	787	770
gene367	NC_002505.1	378505	378879	+	protein_coding	VC0359	2615038	NP_230013.1	30S ribosomal protein S12	-1.03762	12.6867	12.7133	12.66	12.7133	12.66	7752.96	6976.68	16849	15874
gene368	NC_002505.1	378995	379465	+	protein_coding	VC0360	2615039	NP_230014.1	30S ribosomal protein S7	-1.02488	11.7088	11.7265	11.691	11.7265	11.691	3791.42	3673.84	10349	10499
gene369	NC_002505.1	379541	381637	+	protein_coding	VC0361	2615040	NP_230015.1	elongation factor G	-1.09958	10.683	10.7517	10.6147	10.7517	10.6147	1704.8	1546.59	20718	19678
gene370	NC_002505.1	381760	382944	+	protein_coding	VC0362	2615041	NP_230016.1	elongation factor Tu	-1.00708	11.4524	11.4575	11.4473	11.4575	11.4473	3288.28	3026.46	22582	21760
gene371	NC_002505.1	383247	383435	+	protein_coding	VC0364	2615043	NP_230018.1	bacterioferritin-associated ferredoxin	1.17454	5.94245	5.82753	6.05963	5.82753	6.05963	48.3881	58.4261	53	67
gene372	NC_002505.1	383505	383981	+	protein_coding	VC0365	2615044	NP_230019.1	bacterioferritin	1.05674	6.83715	6.79746	6.87707	6.79746	6.87707	97.3102	104.693	269	303
gene373	NC_002505.1	384193	384561	+	protein_coding	VC0366	2615045	NP_230020.1	30S ribosomal protein S6	-1.00821	12.0607	12.0666	12.0549	12.0666	12.0549	5299.6	4855.53	11333	10871
gene374	NC_002505.1	384569	384871	+	protein_coding	VC0367	2615046	NP_230021.1	primosomal replication protein N	-1.08976	11.1041	11.1663	11.0423	11.1663	11.0423	2489.79	2253	4372	4142
gene375	NC_002505.1	384887	385114	+	protein_coding	VC0368	2615047	NP_230022.1	30S ribosomal protein S18	1.02701	11.4514	11.4322	11.4707	11.4322	11.4707	3186.19	3077.97	4210	4258
gene376	NC_002505.1	385148	385597	+	protein_coding	VC0369	2615048	NP_230023.1	50S ribosomal protein L9	1.0169	11.5596	11.5475	11.5717	11.5475	11.5717	3392.41	3265.51	8847	8916
gene377	NC_002505.1	385659	386468	-	protein_coding	VC0370	2615049	NP_230024.1	hypothetical protein	1.21695	5.99203	5.85207	6.13534	5.85207	6.13534	49.2098	61.8561	231	304
gene378	NC_002505.1	386594	388000	+	protein_coding	VC0371	2615050	NP_230025.1	replicative DNA helicase	-1.08118	8.33832	8.39481	8.28221	8.39481	8.28221	302.797	286.404	2469	2445
gene379	NC_002505.1	387972	389099	+	protein_coding	VC0372	2615051	NP_230026.1	alanine racemase	-1.03344	7.88802	7.91178	7.86432	7.91178	7.86432	214.621	215.661	1403	1476
gene380	NC_002505.1	389182	389601	-	protein_coding	VC0373	2615016	NP_230027.1	hypothetical protein	-1.11473	5.9076	5.98647	5.82977	5.98647	5.82977	54.2312	49.4442	132	126
gene381	NC_002505.1	389886	391538	+	protein_coding	VC0374	2615017	NP_230028.1	glucose-6-phosphate isomerase	1.14946	10.2215	10.1215	10.3225	10.1215	10.3225	1047.85	1286.7	10038	12905
gene382	NC_002505.1	391741	392919	+	protein_coding	VC0376	2615019	NP_230030.1	hypothetical protein	1.38644	4.83691	4.60696	5.07834	4.60696	5.07834	19.6117	28.797	134	206
gene383	NC_002505.1	393036	393497	-	protein_coding	VC0377	2615020	NP_230031.1	hypothetical protein	-1.0222	9.73956	9.75541	9.72373	9.75541	9.72373	753.709	788.039	2018	2209
gene384	NC_002505.1	393507	393974	-	protein_coding	VC0378	2615021	NP_230032.1	zinc uptake regulation protein	-1.17457	9.34283	9.45962	9.22749	9.45962	9.22749	600.62	548.675	1629	1558
gene385	NC_002505.1	394329	395312	+	protein_coding	VC0379	2615022	NP_230033.1	tRNA-dihydrouridine synthase A	1.03404	6.905	6.88089	6.92919	6.88089	6.92919	103.111	108.368	588	647
gene386	NC_002505.1	395473	395685	+	protein_coding	VC0379a	16691852	YP_008474263.1	phage shock protein G	-1.36633	5.75801	5.98756	5.53725	5.98756	5.53725	54.2775	40.2363	67	52
gene387	NC_002505.1	395774	396439	+	protein_coding	VC0381	2615024	NP_230035.1	hypothetical protein	-1.05274	7.57001	7.60718	7.53303	7.60718	7.53303	171.777	166.794	663	674
gene389	NC_002505.1	396521	396790	+	protein_coding	VC0383	2615026	NP_230037.1	hypothetical protein	-1.33484	3.48825	3.7028	3.28613	3.7028	3.28613	9.58632	7.32506	15	12
gene390	NC_002505.1	396876	398720	+	protein_coding	VC0384	2615027	NP_230038.1	sulfite reductase (NADPH) flavoprotein subunit alpha	-1.52059	4.38222	4.69495	4.09032	4.69495	4.09032	20.9496	13.6675	224	153
gene391	NC_002505.1	398720	400453	+	protein_coding	VC0385	2615028	NP_230039.1	sulfite reductase subunit beta	-2.13467	4.41715	4.9979	3.90388	4.9979	3.90388	26.5697	11.9761	267	126
gene392	NC_002505.1	400446	401207	+	protein_coding	VC0386	2615029	NP_230040.1	phosphoadenosine phosphosulfate reductase	-1.52054	4.65184	4.96394	4.35936	4.96394	4.35936	25.8151	17.087	114	79
gene399	NC_002505.1	407506	408840	-	protein_coding	VC0389	2614986	NP_230043.1	Na+/H+ antiporter	-1.06176	7.04244	7.0858	6.99934	7.0858	6.99934	118.267	114.567	915	928
gene400	NC_002505.1	409037	412717	+	protein_coding	VC0390	2614987	NP_230044.1	B12-dependent methionine synthase	1.06927	6.16698	6.11886	6.21549	6.11886	6.21549	59.7212	65.1913	1274	1456
gene401	NC_002505.1	412790	414145	-	protein_coding	VC0391	2614988	NP_230045.2	aspartate kinase	-1.04117	6.7634	6.79257	6.73436	6.79257	6.73436	97.2206	95.0475	764	782
gene402	NC_002505.1	414609	415727	+	protein_coding	VC0392	2614989	NP_230046.1	class V aminotransferase	-1.04842	6.62916	6.66335	6.59514	6.66335	6.59514	87.7418	84.9845	569	577
gene403	NC_002505.1	415806	417599	-	protein_coding	VC0393	2614990	NP_230047.1	hypothetical protein	-1.06103	5.92997	5.97285	5.88739	5.97285	5.88739	53.5744	52.1819	557	568
gene404	NC_002505.1	417655	420477	-	protein_coding	VC0394	2614991	NP_230048.1	excinuclease ABC subunit A	-1.39556	6.90892	7.15353	6.67268	7.15353	6.67268	124.266	90.6097	2033	1552
gene405	NC_002505.1	420633	421508	-	protein_coding	VC0395	2614992	NP_230049.1	UTP-glucose-1-phosphate uridylyltransferase	-1.40772	8.99571	9.24577	8.75241	9.24577	8.75241	525.541	402.628	2668	2140
gene406	NC_002505.1	421678	422322	-	protein_coding	VC0396	2614993	NP_230050.1	LuxR family transcriptional regulator	-1.16014	2.85296	2.96212	2.74782	2.96212	2.74782	5.35051	5.11051	20	20
gene407	NC_002505.1	422614	423147	+	protein_coding	VC0397	2614994	NP_230051.1	single-stranded DNA-binding protein	1.01431	10.0528	10.0426	10.0631	10.0426	10.0631	979.421	1059.87	3031	3434
gene408	NC_002505.1	423262	425283	+	protein_coding	VC0398	2614995	NP_230052.1	regulatory protein CsrD	-1.17082	6.91575	7.03045	6.80293	7.03045	6.80293	114.183	99.7686	1338	1224
gene409	NC_002505.1	425296	426735	+	protein_coding	VC0399	2614996	NP_230053.1	MSHA biogenesis protein MshI	-1.20973	7.5039	7.64249	7.36781	7.64249	7.36781	176.508	149.591	1473	1307
gene410	NC_002505.1	426732	427382	+	protein_coding	VC0400	2614085	NP_230054.1	MSHA biogenesis protein MshJ	-1.1394	7.13094	7.2257	7.03743	7.2257	7.03743	129.879	117.724	490	465
gene411	NC_002505.1	427375	427692	+	protein_coding	VC0401	2614086	NP_230055.1	MSHA biogenesis protein MshK	-1.11871	6.99305	7.07444	6.9126	7.07444	6.9126	117.206	107.285	216	207
gene412	NC_002505.1	427707	429386	+	protein_coding	VC0402	2614087	NP_230056.1	MSHA biogenesis protein MshL	-1.07227	8.00173	8.05223	7.95156	8.05223	7.95156	236.645	226.913	2304	2313
gene413	NC_002505.1	429391	430236	+	protein_coding	VC0403	2614088	NP_230057.1	MSHA biogenesis protein MshM	-1.07423	7.20393	7.25577	7.15247	7.25577	7.15247	133.597	129.357	655	664
gene414	NC_002505.1	430215	431384	+	protein_coding	VC0404	2614089	NP_230058.1	MSHA biogenesis protein MshN	-1.13139	7.54133	7.63091	7.45281	7.63091	7.45281	174.914	156.644	1186	1112
gene415	NC_002505.1	431374	433101	+	protein_coding	VC0405	2614090	NP_230059.1	MSHA biogenesis protein MshE	-1.15796	7.60834	7.71487	7.50328	7.71487	7.50328	188.231	161.857	1885	1697
gene416	NC_002505.1	433110	434333	+	protein_coding	VC0406	2614091	NP_230060.1	MSHA biogenesis protein MshG	1.03626	6.81608	6.79043	6.84182	6.79043	6.84182	97.132	102.739	689	763
gene417	NC_002505.1	434336	434788	+	protein_coding	VC0407	2614092	NP_230061.1	MSHA biogenesis protein MshF	1.03626	7.65814	7.63248	7.68388	7.63248	7.68388	175.601	187.007	461	514
gene418	NC_002505.1	434833	435423	+	protein_coding	VC0408	2614093	NP_230062.1	MSHA pilin protein MshB	-1.02888	8.54181	8.56237	8.5213	8.56237	8.5213	338.976	343.571	1161	1232
gene419	NC_002505.1	435449	435985	+	protein_coding	VC0409	2614094	NP_230063.1	MSHA pilin protein MshA	1.02582	10.7488	10.7304	10.7672	10.7304	10.7672	1688.91	1733.77	5256	5649
gene420	NC_002505.1	436022	436510	+	protein_coding	VC0410	2614095	NP_230064.1	MSHA pilin protein MshC	-1.0152	8.98333	8.99422	8.97245	8.99422	8.97245	459.791	469.5	1303	1393
gene421	NC_002505.1	436458	437069	+	protein_coding	VC0411	2614096	NP_230065.1	MSHA pilin protein MshD	-1.13605	8.91016	9.00265	8.81862	9.00265	8.81862	464.937	422.268	1649	1568
gene422	NC_002505.1	437069	437839	+	protein_coding	VC0412	2614097	NP_230066.1	hypothetical protein	-1.15353	8.13928	8.24297	8.0369	8.24297	8.0369	266.776	241.77	1192	1131
gene423	NC_002505.1	437805	438236	+	protein_coding	VC0413	2614098	NP_230067.1	hypothetical protein	-1.29346	7.66175	7.84961	7.47838	7.84961	7.47838	205.707	159.473	515	418
gene424	NC_002505.1	438229	441987	+	protein_coding	VC0414	2614099	NP_230068.1	hypothetical protein	-1.23503	8.07717	8.23088	7.92633	8.23088	7.92633	265.188	223.742	5777	5103
gene425	NC_002505.1	442155	443198	+	protein_coding	VC0415	2614100	NP_230069.1	rod shape-determining protein MreB	-1.20609	9.946	10.0821	9.81175	10.0821	9.81175	1016.65	847.75	6151	5370
gene426	NC_002505.1	443255	444145	+	protein_coding	VC0416	2614101	NP_230070.1	rod shape-determining protein MreC	-1.20134	8.39596	8.52932	8.26468	8.52932	8.26468	330.196	283.754	1705	1534
gene427	NC_002505.1	444132	444620	+	protein_coding	VC0417	2614102	NP_230071.1	rod shape-determining protein MreD	-1.15792	7.76273	7.86922	7.65768	7.86922	7.65768	208.194	183.688	590	545
gene428	NC_002505.1	444563	445180	+	protein_coding	VC0418	2614103	NP_230072.1	Maf-like protein	-1.25333	8.48085	8.6453	8.31953	8.6453	8.31953	357.114	294.158	1279	1103
gene429	NC_002505.1	445206	446675	+	protein_coding	VC0419	2615680	NP_230073.1	ribonuclease G	-1.18557	7.95283	8.07657	7.83099	8.07657	7.83099	238.758	208.652	2034	1861
gene430	NC_002505.1	446688	450563	+	protein_coding	VC0420	2615681	NP_230074.1	hypothetical protein	-1.09385	6.63677	6.70179	6.57237	6.70179	6.57237	90.5062	83.6826	2033	1968
gene431	NC_002505.1	450572	451399	+	protein_coding	VC0421	2615682	NP_230075.1	hypothetical protein	1.01828	7.39673	7.38367	7.40981	7.38367	7.40981	147.338	153.07	707	769
gene432	NC_002505.1	451399	452844	+	protein_coding	VC0422	2615683	NP_230076.1	tldD protein	-1.0488	8.0267	8.06114	7.99241	8.06114	7.99241	237.709	233.315	1992	2047
gene433	NC_002505.1	452940	454163	-	protein_coding	VC0423	2615684	NP_230077.1	arginine deiminase	1.07408	5.92913	5.87781	5.98091	5.87781	5.98091	49.9053	55.2073	354	410
gene434	NC_002505.1	454890	455312	+	protein_coding	VC0424	2615685	NP_230078.1	hypothetical protein	-1.07241	8.36248	8.41306	8.3122	8.41306	8.3122	306.354	293.002	751	752
gene435	NC_002505.1	455459	456256	+	protein_coding	VC0425	2615686	NP_230079.1	hypothetical protein	-1.41066	6.24863	6.50174	6.00537	6.50174	6.00537	78.0601	56.3837	361	273
gene436	NC_002505.1	456325	456708	-	protein_coding	VC0426	2615687	NP_230080.1	hypothetical protein	1.11547	6.64539	6.56703	6.72468	6.56703	6.72468	81.7833	93.9954	182	219
gene437	NC_002505.1	456859	457296	-	protein_coding	VC0428	2615689	NP_230082.1	hypothetical protein	1.17198	10.1413	10.0275	10.2564	10.0275	10.2564	965.592	1199.23	2451	3187
gene438	NC_002505.1	457418	459982	-	protein_coding	VC0429	2615690	NP_230083.1	hypothetical protein	1.01387	6.00742	5.99749	6.01736	5.99749	6.01736	54.558	57.0584	811	888
gene439	NC_002505.1	460153	461139	-	protein_coding	VC0430	2615691	NP_230084.1	hypothetical protein	1.06616	9.30561	9.25951	9.35194	9.25951	9.35194	526.228	607.323	3010	3637
gene440	NC_002505.1	461445	461915	-	protein_coding	VC0431	2615692	NP_230085.2	arginine repressor ArgR	-1.06459	8.91116	8.95643	8.86613	8.95643	8.86613	448.42	443.003	1224	1266
gene441	NC_002505.1	462243	463178	+	protein_coding	VC0432	2615693	NP_230086.2	malate dehydrogenase	-1.21225	9.1269	9.2668	8.98911	9.2668	8.98911	527.801	472.255	2863	2682
gene442	NC_002505.1	463652	465058	+	protein_coding	VC0433	2615694	NP_230087.1	arginine/ornithine antiporter	-1.08636	5.94801	6.00806	5.88855	6.00806	5.88855	54.9425	52.2438	448	446
gene443	NC_002505.1	465207	466178	-	protein_coding	VC0434	2615695	NP_230088.2	octaprenyl-diphosphate synthase	-1.07491	8.97477	9.02703	8.92281	9.02703	8.92281	471.505	457.816	2656	2700
gene444	NC_002505.1	466449	466760	+	protein_coding	VC0435	2615696	NP_230089.1	50S ribosomal protein L21	-1.03249	11.9572	11.9803	11.9341	11.9803	11.9341	4946.54	4436.24	8944	8398
gene445	NC_002505.1	466781	467041	+	protein_coding	VC0436	2615697	NP_230090.1	50S ribosomal protein L27	-1.09475	10.942	11.0075	10.8769	11.0075	10.8769	2184.36	1908.94	3304	3023
gene446	NC_002505.1	467264	468436	+	protein_coding	VC0437	2615698	NP_230091.2	GTPase ObgE	-1.19035	8.88607	9.01265	8.76126	9.01265	8.76126	466.322	403.675	3170	2873
gene447	NC_002505.1	468450	469319	+	protein_coding	VC0438	2615699	NP_230092.1	hypothetical protein	1.06272	7.61103	7.56727	7.65504	7.56727	7.65504	167	183.19	842	967
gene448	NC_002505.1	469307	469792	+	protein_coding	VC0439	2615700	NP_230093.1	hypothetical protein	1.32512	7.07355	6.87341	7.27953	6.87341	7.27953	102.964	143.11	290	422
gene449	NC_002505.1	469805	470302	+	protein_coding	VC0440	2615701	NP_230094.1	dihydrofolate reductase	1.03609	8.13879	8.11325	8.16441	8.11325	8.16441	245.664	259.797	709	785
gene450	NC_002505.1	470451	471260	-	protein_coding	VC0441	2615702	NP_230095.1	diadenosine tetraphosphatase	-1.13439	6.65031	6.7419	6.55998	6.7419	6.55998	92.8808	82.6104	436	406
gene451	NC_002505.1	471271	471651	-	protein_coding	VC0442	2615774	NP_230096.1	ApaG protein	-1.12824	7.31999	7.40755	7.23348	7.40755	7.23348	150.815	137.561	333	318
gene452	NC_002505.1	471723	472571	-	protein_coding	VC0443	2615775	NP_230097.1	16S rRNA (adenine(1518)-N(6)/adenine(1519)-N(6))-dimethyltransferase	-1.13549	8.56702	8.65917	8.47586	8.65917	8.47586	362.79	330.598	1785	1703
gene453	NC_002505.1	472552	473544	-	protein_coding	VC0444	2615776	NP_230098.1	4-hydroxythreonine-4-phosphate dehydrogenase	-1.06459	8.1762	8.22148	8.13117	8.22148	8.13117	264.131	254.939	1520	1536
gene454	NC_002505.1	473534	474829	-	protein_coding	VC0445	2615777	NP_230099.1	survival protein SurA	-1.23857	8.0854	8.24121	7.93253	8.24121	7.93253	266.154	224.584	1999	1766
gene455	NC_002505.1	474882	477245	-	protein_coding	VC0446	2615778	NP_230100.1	organic solvent tolerance protein	-1.17672	8.02946	8.14771	7.91293	8.14771	7.91293	251.75	222.401	3449	3190
gene456	NC_002505.1	477392	478246	+	protein_coding	VC0447	2615779	NP_230101.1	Dna-J like membrane chaperone protein	-1.03314	7.09869	7.12225	7.07522	7.12225	7.07522	120.889	121.827	599	632
gene462	NC_002505.1	479294	480919	-	protein_coding	VC0449	2615786	NP_230103.1	methyl-accepting chemotaxis protein	1.17179	4.5738	4.46087	4.68958	4.46087	4.68958	17.5101	21.1846	165	209
gene467	NC_002505.1	481683	482810	-	protein_coding	VC0450	2615112	NP_230104.2	membrane-bound lytic murein transglycosylase C	-1.16055	6.37317	6.48148	6.26667	6.48148	6.26667	76.7926	67.0652	502	459
gene468	NC_002505.1	482912	483184	-	protein_coding	VC0451	2615113	NP_230105.1	hypothetical protein	1.04438	6.86113	6.82989	6.89253	6.82989	6.89253	99.8663	106.254	158	176
gene469	NC_002505.1	483198	484259	-	protein_coding	VC0452	2615114	NP_230106.1	A/G-specific adenine glycosylase	-1.0707	4.89682	4.94634	4.84779	4.94634	4.84779	25.5094	24.0548	157	155
gene470	NC_002505.1	484499	485218	+	protein_coding	VC0453	2615115	NP_230107.1	tRNA (guanine-N(7)-)-methyltransferase	-1.11858	7.41114	7.49242	7.33075	7.49242	7.33075	160.092	146.501	668	640
gene471	NC_002505.1	485299	486249	+	protein_coding	VC0454	2615116	NP_230108.1	glutaminase	-1.00618	6.3468	6.35124	6.34235	6.35124	6.34235	70.2191	70.3622	387	406
gene472	NC_002505.1	486470	487645	-	protein_coding	VC0455	2615117	NP_230109.1	coproporphyrinogen III oxidase	1.24333	6.5918	6.43657	6.75078	6.43657	6.75078	74.832	96.0013	510	685
gene473	NC_002505.1	487639	488241	-	protein_coding	VC0456	2615118	NP_230110.1	deoxyribonucleotide triphosphate pyrophosphatase	1.30439	6.9826	6.79354	7.17692	6.79354	7.17692	97.294	131.195	340	480
gene474	NC_002505.1	488311	488742	-	protein_coding	VC0457	2615119	NP_230111.1	hypothetical protein	-1.02377	7.26256	7.27953	7.24563	7.27953	7.24563	135.407	138.871	339	364
gene475	NC_002505.1	488788	489078	-	protein_coding	VC0458	2615120	NP_230112.1	hypothetical protein	1.03201	7.04137	7.01868	7.06414	7.01868	7.06414	113.257	121.203	191	214
gene476	NC_002505.1	489078	489635	-	protein_coding	VC0459	2615121	NP_230113.1	hypothetical protein	1.23593	7.33448	7.18327	7.48887	7.18327	7.48887	126.478	160.974	409	545
gene477	NC_002505.1	489689	490507	-	protein_coding	VC0460	2615122	NP_230114.1	pyrroline-5-carboxylate reductase	1.07813	7.08705	7.03299	7.14152	7.03299	7.14152	114.193	128.591	542	639
gene478	NC_002505.1	490560	491270	-	protein_coding	VC0461	2615123	NP_230115.1	hypothetical protein	-1.0288	7.58142	7.60193	7.56097	7.60193	7.56097	171.34	170.841	706	737
gene479	NC_002505.1	491296	492333	+	protein_coding	VC0462	2615124	NP_230116.1	twitching motility protein PilT	-1.12089	6.25949	6.34235	6.17771	6.34235	6.17771	69.9857	63.5121	421	400
gene480	NC_002505.1	492348	493454	+	protein_coding	VC0463	2615125	NP_230117.1	twitching motility protein PilT	-1.09156	6.08363	6.14716	6.02076	6.14716	6.02076	60.7913	57.3201	390	385
gene481	NC_002505.1	493566	494369	+	protein_coding	VC0464	2615126	NP_230118.1	LuxR family transcriptional regulator	1.11245	5.6748	5.59845	5.75219	5.59845	5.75219	40.9923	46.5333	191	227
gene482	NC_002505.1	494454	495758	+	protein_coding	VC0465	2615127	NP_230119.1	tyrosyl-tRNA synthetase	-1.04992	4.02979	4.06509	3.99481	4.06509	3.99481	12.8258	12.6294	97	100
gene483	NC_002505.1	495796	496218	-	protein_coding	VC0466	2615128	NP_230120.1	Holliday junction resolvase-like protein	1.98748	6.23085	5.75505	6.74599	5.75505	6.74599	46.0959	95.8492	113	246
gene484	NC_002505.1	496299	496862	-	protein_coding	VC0467	2615129	NP_230121.2	hypothetical protein	1.37357	7.22811	7.00277	7.4607	7.00277	7.4607	111.976	157.801	366	540
gene485	NC_002505.1	496898	497854	-	protein_coding	VC0468	2615130	NP_230122.1	glutathione synthetase	1.21513	7.70424	7.56497	7.84608	7.56497	7.84608	166.784	211.485	925	1228
gene486	NC_002505.1	497868	498599	-	protein_coding	VC0469	2615131	NP_230123.1	16S rRNA (uracil(1498)-N(3))-methyltransferase	1.14874	7.70992	7.61055	7.8106	7.61055	7.8106	172.318	204.892	731	910
gene487	NC_002505.1	498737	499432	-	protein_coding	VC0470	2615132	NP_230124.1	extracellular deoxyribonuclease	1.02518	7.34309	7.32517	7.36104	7.32517	7.36104	140.324	149.185	566	630
gene488	NC_002505.1	499560	500048	-	protein_coding	VC0471	2615133	NP_230125.1	hypothetical protein	-1.06255	4.77442	4.81838	4.73086	4.81838	4.73086	22.9366	21.9078	65	65
gene489	NC_002505.1	500170	501327	-	protein_coding	VC0472	2615134	NP_230126.1	S-adenosylmethionine synthetase	-1.08499	7.80809	7.86716	7.74947	7.86716	7.74947	208.167	196.41	1397	1380
gene490	NC_002505.1	501605	503689	+	protein_coding	VC0473	2615135	NP_230127.1	transketolase	-1.20353	8.28027	8.41498	8.14771	8.41498	8.14771	306.79	256.588	3707	3246
gene491	NC_002505.1	503761	504657	-	protein_coding	VC0474	2615136	NP_230128.1	iron-regulated virulence regulatory protein IrgB	-1.09635	3.61103	3.678	3.54529	3.678	3.54529	9.42602	8.81947	49	48
gene492	NC_002505.1	504802	506760	+	protein_coding	VC0475	2615269	NP_230129.1	enterobactin receptor protein	1.69994	5.24805	4.87925	5.64473	4.87925	5.64473	24.3108	43.2437	276	514
gene493	NC_002505.1	506912	507937	+	protein_coding	VC0476	2615270	NP_230130.2	erythrose 4-phosphate dehydrogenase	1.08927	9.24763	9.18615	9.30951	9.18615	9.30951	511.775	592.43	3043	3688
gene494	NC_002505.1	508071	509249	+	protein_coding	VC0477	2615271	NP_230131.1	phosphoglycerate kinase	1.22578	11.9585	11.8126	12.1063	11.8126	12.1063	4235.55	5153.12	28940	36863
gene495	NC_002505.1	509405	510481	+	protein_coding	VC0478	2615272	NP_230132.1	fructose-bisphosphate aldolase	1.2674	11.6404	11.4707	11.8126	11.4707	11.8126	3325.95	4083.62	20759	26685
gene496	NC_002505.1	510669	510764	+	protein_coding	VC0479	2615273	NP_230133.1	hypothetical protein	-1.2767	6.97403	7.15247	6.80005	7.15247	6.80005	124.023	99.5751	69	58
gene497	NC_002505.1	510777	511640	+	protein_coding	VC0480	2615274	NP_230134.1	hypothetical protein	-1.00954	8.37647	8.38332	8.36962	8.38332	8.36962	297.176	306.928	1488	1609
gene498	NC_002505.1	511704	512339	-	protein_coding	VC0481	2615275	NP_230135.1	LysE/YggA family protein	-1.38644	7.32271	7.5622	7.09082	7.5622	7.09082	166.314	123.87	613	478
gene499	NC_002505.1	512504	513400	+	protein_coding	VC0482	2615276	NP_230136.1	chromosome replication initiation inhibitor protein	-1.0444	5.28809	5.31952	5.25685	5.31952	5.25685	33.472	32.7055	174	178
gene500	NC_002505.1	513480	514196	+	protein_coding	VC0483	2615277	NP_230137.1	hypothetical protein	1.16139	6.98416	6.87707	7.09292	6.87707	7.09292	103.003	123.898	428	539
gene501	NC_002505.1	514732	516144	-	protein_coding	VC0485	2615279	NP_230139.1	pyruvate kinase	1.33105	11.8186	11.6141	12.0267	11.6141	12.0267	3709.24	4799.55	30374	41148
gene502	NC_002505.1	516560	517342	+	protein_coding	VC0486	2615280	NP_230140.1	DeoR family transcriptional regulator	1.33932	9.07735	8.86905	9.29055	8.86905	9.29055	417.831	585.584	1896	2782
gene503	NC_002505.1	517405	519237	+	protein_coding	VC0487	2615281	NP_230141.1	glucosamine--fructose-6-phosphate aminotransferase	1.33377	9.46797	9.26249	9.678	9.26249	9.678	526.51	755.015	5593	8397
gene504	NC_002505.1	519298	520377	-	protein_coding	VC0488	2615282	NP_230142.1	ABC transporter substrate-binding protein	-1.10976	4.01932	4.09515	3.9449	4.09515	3.9449	12.9415	12.361	81	81
gene505	NC_002505.1	520634	522394	-	protein_coding	VC0489	2615283	NP_230143.1	hemolysin	-1.40415	2.75973	3.01542	2.52573	3.01542	2.52573	5.58522	4.49237	57	48
gene506	NC_002505.1	523156	525117	-	protein_coding	VC0490	2615284	NP_230144.1	hypothetical protein	-1.69557	9.06641	9.4553	8.69353	9.4553	8.69353	595.056	391.034	6766	4655
gene507	NC_002505.1	525118	525654	-	protein_coding	VC0491	2615285	NP_230145.1	hypothetical protein	-1.35566	7.70991	7.93253	7.49353	7.93253	7.49353	217.54	161.438	677	526
gene508	NC_002505.1	525623	526789	-	protein_coding	VC0492	2615286	NP_230146.1	hypothetical protein	-1.64039	8.81273	9.17698	8.46294	9.17698	8.46294	509.677	327.651	3447	2320
gene509	NC_002505.1	527045	527920	-	protein_coding	VC0493	2615287	NP_230147.1	hypothetical protein	-1.31419	6.76239	6.96234	6.56817	6.96234	6.56817	108.93	83.1595	553	442
gene510	NC_002505.1	528305	528949	+	protein_coding	VC0494	2615288	NP_230148.1	hypothetical protein	-1.5887	4.71643	5.06216	4.39432	5.06216	4.39432	28.0902	17.3757	105	68
gene511	NC_002505.1	529011	529685	+	protein_coding	VC0495	2615289	NP_230149.1	hypothetical protein	-1.95917	2.3828	2.9168	1.94656	2.9168	1.94656	5.11271	2.68586	20	11
gene512	NC_002505.1	529739	530338	+	protein_coding	VC0496	2615290	NP_230150.1	hypothetical protein	-1.13718	3.75211	3.84599	3.66053	3.84599	3.66053	10.6408	9.88883	37	36
gene513	NC_002505.1	530402	530602	+	protein_coding	VC0497	2615291	NP_230151.1	transcriptional regulator	1.55142	4.58392	4.27806	4.91165	4.27806	4.91165	15.4526	25.4191	18	31
gene514	NC_002505.1	530684	531124	+	protein_coding	VC0498	2615292	NP_230152.1	ribonuclease H	1.64	2.41467	2.08405	2.79774	2.08405	2.79774	2.73895	5.23219	7	14
gene515	NC_002505.1	531205	532035	-	pseudogene	VC0499	2615293	.	.	1.36184	4.10774	3.891	4.33655	3.891	4.33655	11.2129	16.6599	54	84
gene516	NC_002505.1	532071	532411	-	pseudogene	VC0500	2615294	.	.	-1.01155	4.98165	4.98994	4.97338	4.98994	4.97338	26.3132	26.5829	52	55
gene517	NC_002505.1	532899	533809	-	pseudogene	VC0501	2615793	.	.	-1.2282	4.91546	5.06597	4.76942	5.06597	4.76942	28.2223	22.6144	149	125
gene518	NC_002505.1	534198	534722	-	protein_coding	VC0502	2615794	NP_230153.1	type IV pilin	-1.51009	6.40208	6.7063	6.11166	6.7063	6.11166	91.0427	60.5887	277	193
gene519	NC_002505.1	535418	536698	+	protein_coding	VC0503	2615795	NP_230154.1	hypothetical protein	-1.07296	6.36662	6.41762	6.31602	6.41762	6.31602	73.6822	69.0906	547	537
gene520	NC_002505.1	536876	537103	-	protein_coding	VC0504	2615796	NP_230155.1	hypothetical protein	1.79089	2.93868	2.54825	3.38893	2.54825	3.38893	3.78408	7.95155	5	11
gene521	NC_002505.1	537151	537519	-	protein_coding	VC0505	2615797	NP_230156.1	hypothetical protein	-1.8176	1.45569	1.94918	1.08714	1.94918	1.08714	2.33813	0.8933	5	2
gene522	NC_002505.1	537550	538284	-	protein_coding	VC0506	2615798	NP_230157.1	hypothetical protein	-1.17656	1.20797	1.33094	1.09636	1.33094	1.09636	1.4086	0.896946	6	4
gene524	NC_002505.1	538603	539046	-	protein_coding	VC0508	2615800	NP_230159.1	hypothetical protein	-1.25586	1.4768	1.65025	1.32157	1.65025	1.32157	1.94317	1.11361	5	3
gene525	NC_002505.1	539097	539540	-	protein_coding	VC0509	2615801	NP_230160.1	hypothetical protein	-1.22194	2.76237	2.91073	2.62156	2.91073	2.62156	5.05225	4.82563	13	13
gene526	NC_002505.1	539531	540004	-	protein_coding	VC0510	2615802	NP_230161.1	DNA repair protein RadC-like protein	-1.77397	4.31839	4.75164	3.92465	4.75164	3.92465	21.8423	12.1698	60	35
gene527	NC_002505.1	541319	542908	+	protein_coding	VC0512	2615804	NP_230163.1	methyl-accepting chemotaxis protein	-1.53279	6.56057	6.87588	6.25972	6.87588	6.25972	102.99	66.7548	949	644
gene528	NC_002505.1	544362	545177	+	protein_coding	VC0513	2615805	NP_230164.1	AraC family transcriptional regulator	1.62427	3.59467	3.26176	3.96155	3.26176	3.96155	6.76682	12.5226	32	62
gene529	NC_002505.1	545174	547054	+	protein_coding	VC0514	2615806	NP_230165.1	methyl-accepting chemotaxis protein	1.51842	5.48576	5.19274	5.79531	5.19274	5.79531	30.5478	48.1912	333	550
gene530	NC_002505.1	547158	548390	+	protein_coding	VC0515	2615807	NP_230166.1	hypothetical protein	1.42613	5.45502	5.20497	5.71708	5.20497	5.71708	30.7882	45.3138	220	339
gene531	NC_002505.1	548780	550021	-	protein_coding	VC0516	2615808	NP_230167.1	phage integrase	-1.04701	7.46139	7.4946	7.42832	7.4946	7.42832	160.328	154.729	1154	1166
gene533	NC_002505.1	550407	552284	-	protein_coding	VC0517	2615810	NP_230168.1	RNA polymerase sigma factor RpoD	1.01652	9.80408	9.79227	9.81591	9.79227	9.81591	772.266	853.381	8405	9724
gene534	NC_002505.1	552383	554145	-	protein_coding	VC0518	2614953	NP_230169.1	DNA primase	-1.16855	7.43013	7.54334	7.31862	7.54334	7.31862	164.92	145.836	1685	1560
gene535	NC_002505.1	554235	554678	-	protein_coding	VC0519	2615811	NP_230170.1	hypothetical protein	-1.1338	11.6919	11.7828	11.6017	11.7828	11.6017	4072.11	3313.35	10478	8926
gene536	NC_002505.1	554708	554923	-	protein_coding	VC0520	2615812	NP_230171.1	30S ribosomal protein S21	-1.08073	11.5658	11.6219	11.5099	11.6219	11.5099	3717.9	3210.82	4654	4208
gene537	NC_002505.1	555164	556182	+	protein_coding	VC0521	2614954	NP_230172.3	DNA-binding/iron metalloprotein/AP endonuclease	1.00767	7.57782	7.57231	7.58333	7.57231	7.58333	167.812	173.871	991	1075
gene538	NC_002505.1	556336	557148	+	protein_coding	VC0522	2615813	NP_230173.1	beta-ketoadipate enol-lactone hydrolase	-1.09276	7.98365	8.0479	7.91991	8.0479	7.91991	236.015	222.793	1112	1099
gene539	NC_002505.1	557197	557823	-	protein_coding	VC0523	2615814	NP_230174.1	glycerol-3-phosphate acyltransferase PlsY	1.08158	7.68046	7.6241	7.73723	7.6241	7.73723	173.655	193.729	631	737
gene540	NC_002505.1	557976	558365	+	protein_coding	VC0524	2615815	NP_230175.1	dihydroneopterin aldolase FolB	-1.10599	7.92077	7.99377	7.84843	7.99377	7.84843	225.647	211.722	510	501
gene541	NC_002505.1	558362	558868	+	protein_coding	VC0525	2615816	NP_230176.2	2-amino-4-hydroxy-6-hydroxymethyldihydropteridine diphosphokinase	-1.15995	6.46692	6.57484	6.36078	6.57484	6.36078	82.0226	71.5169	241	220
gene542	NC_002505.1	558865	559668	+	protein_coding	VC0526	2615817	NP_230177.1	UDP pyrophosphate phosphatase	1.11875	6.96768	6.88721	7.0491	6.88721	7.0491	103.446	118.896	482	580
gene543	NC_002505.1	559777	560067	+	protein_coding	VC0527	2615818	NP_230178.1	cell division protein FtsB	-1.03215	7.26337	7.28623	7.24059	7.28623	7.24059	135.79	138.194	229	244
gene544	NC_002505.1	560064	560762	+	protein_coding	VC0528	2615819	NP_230179.1	2-C-methyl-D-erythritol 4-phosphate cytidylyltransferase	1.07191	6.95569	6.90578	7.00596	6.90578	7.00596	104.668	115.063	424	488
gene545	NC_002505.1	560759	561235	+	protein_coding	VC0529	2615820	NP_230180.1	2-C-methyl-D-erythritol 2%2C4-cyclodiphosphate synthase	1.0961	7.24281	7.17692	7.3093	7.17692	7.3093	126.25	145.119	349	420
gene546	NC_002505.1	561265	562350	+	protein_coding	VC0530	2615821	NP_230181.1	tRNA pseudouridine synthase D	1.02342	7.33089	7.31421	7.34761	7.31421	7.34761	138.71	147.968	873	975
gene547	NC_002505.1	562313	563104	+	protein_coding	VC0531	2615200	NP_230182.1	5'-nucleotidase SurE	1.01254	7.50843	7.49944	7.51742	7.49944	7.51742	160.789	164.814	738	792
gene548	NC_002505.1	563097	563723	+	protein_coding	VC0532	2615201	NP_230183.1	protein-L-isoaspartate O-methyltransferase	-1.16747	7.06266	7.17524	6.95185	7.17524	6.95185	126.044	110.402	458	420
gene549	NC_002505.1	563723	564658	+	protein_coding	VC0533	2615202	NP_230184.1	lipoprotein NlpD	-1.08367	7.25243	7.31063	7.1947	7.31063	7.1947	138.264	133.119	750	756
gene550	NC_002505.1	564732	565739	+	protein_coding	VC0534	2615203	NP_230185.1	RNA polymerase sigma-38 factor	1.02756	5.85557	5.83599	5.87521	5.83599	5.87521	48.7875	51.3408	285	314
gene551	NC_002505.1	565832	568420	-	protein_coding	VC0535	2615204	NP_230186.1	DNA mismatch repair protein MutS	1.13166	6.29663	6.20804	6.38648	6.20804	6.38648	63.3164	73.1445	950	1149
gene552	NC_002505.1	568688	569575	-	protein_coding	VC0537	2615206	NP_230188.1	cysteine synthase B	-1.00769	6.62093	6.62646	6.61541	6.62646	6.61541	84.9167	86.6758	437	467
gene553	NC_002505.1	569959	570960	+	protein_coding	VC0538	2615207	NP_230189.1	thiosulfate ABC transporter substrate-binding protein	-1.26608	5.71758	5.89029	5.54993	5.89029	5.54993	50.1129	40.4633	291	246
gene554	NC_002505.1	571037	571888	+	protein_coding	VC0539	2615208	NP_230190.1	sulfate ABC transporter permease	-1.02419	5.07337	5.09064	5.05615	5.09064	5.05615	28.5564	28.2428	141	146
gene555	NC_002505.1	571899	572762	+	protein_coding	VC0540	2615209	NP_230191.1	sulfate ABC transporter permease	-1.12657	5.1822	5.26889	5.09695	5.26889	5.09695	32.1541	29.1858	161	153
gene556	NC_002505.1	572759	573889	+	protein_coding	VC0541	2615210	NP_230192.1	sulfate ABC transporter ATP-binding protein	-1.3438	5.49979	5.71708	5.29076	5.71708	5.29076	45.0074	33.5165	295	230
gene557	NC_002505.1	574056	574562	+	protein_coding	VC0542	2615211	NP_230193.1	CinA-like protein	-1.16102	6.26066	6.36929	6.15389	6.36929	6.15389	71.472	62.7398	210	193
gene558	NC_002505.1	574696	575760	+	protein_coding	VC0543	2615212	NP_230194.2	recombinase A	-1.22655	9.76335	9.91177	9.61716	9.91177	9.61716	899.062	711.717	5549	4599
gene559	NC_002505.1	575893	576351	+	protein_coding	VC0544	2615213	NP_230195.1	recombination regulator RecX	-1.09659	5.63112	5.69802	5.56499	5.69802	5.56499	44.3602	40.9342	118	114
gene560	NC_002505.1	576524	579106	+	protein_coding	VC0545	2615214	NP_230196.1	alanyl-tRNA synthetase	-1.2086	9.24148	9.37916	9.10583	9.37916	9.10583	565.693	509.181	8468	7980
gene561	NC_002505.1	579310	580497	+	protein_coding	VC0547	2615216	NP_230198.1	aspartate kinase	-1.15445	8.80538	8.90959	8.70238	8.90959	8.70238	431.53	392.057	2971	2826
gene562	NC_002505.1	580589	580786	+	protein_coding	VC0548	2615217	NP_230199.1	carbon storage regulator	1	10.7861	10.7861	10.7861	10.7861	10.7861	1764.76	1767.17	2025	2123
gene571	NC_002505.1	582357	582617	+	protein_coding	VC0549	2615226	NP_230200.2	oxaloacetate decarboxylase subunit gamma	-1.46062	7.5661	7.84432	7.29775	7.84432	7.29775	204.288	144.607	309	229
gene572	NC_002505.1	582646	584439	+	protein_coding	VC0550	2615227	NP_230201.1	oxaloacetate decarboxylase	-1.50849	7.47911	7.78154	7.18843	7.78154	7.18843	194.484	132.292	2022	1440
gene573	NC_002505.1	584449	585579	+	protein_coding	VC0551	2615228	NP_230202.1	oxaloacetate decarboxylase subunit beta	-1.3838	7.25732	7.49542	7.02679	7.49542	7.02679	160.348	117.016	1051	803
gene574	NC_002505.1	585702	586652	+	protein_coding	VC0552	2615229	NP_230203.2	quinone oxidoreductase	-1.20355	7.29534	7.43021	7.16291	7.43021	7.16291	153.139	130.326	844	752
gene575	NC_002505.1	586646	587107	+	protein_coding	VC0553	2615230	NP_230204.1	hypothetical protein	-1.08014	6.18163	6.23749	6.12627	6.23749	6.12627	64.6143	61.3593	173	172
gene576	NC_002505.1	587114	589972	+	protein_coding	VC0554	2615231	NP_230205.1	insulinase family protease/insulinase family protease	-1.07059	6.80467	6.85405	6.75565	6.85405	6.75565	101.637	96.1558	1684	1668
gene577	NC_002505.1	590084	591658	+	protein_coding	VC0556	2615233	NP_230207.1	glutamate--cysteine ligase	1.27105	7.9591	7.78797	8.13399	7.78797	8.13399	195.451	255.121	1784	2438
gene578	NC_002505.1	591707	592225	+	protein_coding	VC0557	2615234	NP_230208.1	S-ribosylhomocysteinase	1.72065	9.30384	8.92059	9.70355	8.92059	9.70355	434.876	767.861	1308	2418
gene579	NC_002505.1	592295	593575	-	protein_coding	VC0558	2615235	NP_230209.1	hemolysin	1.03463	7.91836	7.89384	7.94295	7.89384	7.94295	210.675	226.185	1564	1758
gene580	NC_002505.1	593658	594461	-	protein_coding	VC0559	2615236	NP_230210.1	hypothetical protein	-1.2028	6.94625	7.08073	6.81433	7.08073	6.81433	117.611	100.856	548	492
gene581	NC_002505.1	594665	596050	+	protein_coding	VC0560	2615237	NP_230211.1	signal recognition particle protein	-1.01845	8.70374	8.71694	8.69057	8.71694	8.69057	385.196	390.868	3094	3287
gene582	NC_002505.1	596286	596534	+	protein_coding	VC0561	2615238	NP_230212.1	30S ribosomal protein S16	1.16398	11.7791	11.67	11.8891	11.67	11.8891	3744.9	4388.42	5404	6630
gene583	NC_002505.1	596562	597116	+	protein_coding	VC0562	2615239	NP_230213.1	16S rRNA-processing protein RimM	1.12289	11.685	11.6017	11.7689	11.6017	11.7689	3653.48	3907.13	11751	13157
gene584	NC_002505.1	597144	597887	+	protein_coding	VC0563	2615240	NP_230214.1	tRNA (guanine-N(1)-)-methyltransferase	1.09209	11.4666	11.4032	11.5303	11.4032	11.5303	3060.05	3215.2	13194	14514
gene585	NC_002505.1	597929	598282	+	protein_coding	VC0564	2615241	NP_230215.1	50S ribosomal protein L19	1.33592	11.3818	11.1748	11.5927	11.1748	11.5927	2513.73	3293.48	5157	7074
gene586	NC_002505.1	598403	599461	-	protein_coding	VC0565	2615242	NP_230216.1	protease DegS	1.08232	8.72714	8.67026	8.78439	8.67026	8.78439	368.734	412.891	2263	2653
gene587	NC_002505.1	599638	601008	-	protein_coding	VC0566	2615243	NP_230217.1	protease Do	1.1497	8.53535	8.43532	8.63657	8.43532	8.63657	311	377.112	2471	3137
gene588	NC_002505.1	601137	601574	-	protein_coding	VC0567	2615244	NP_230218.1	cytochrome d ubiquinol oxidase subunit III	1.14882	10.0473	9.94769	10.1478	9.94769	10.1478	908.074	1116.82	2305	2968
gene589	NC_002505.1	601728	602831	+	protein_coding	VC0568	2615245	NP_230219.1	hypothetical protein	-1.05382	6.53275	6.57067	6.49505	6.57067	6.49505	81.9005	79.1226	524	530
gene590	NC_002505.1	603055	603483	+	protein_coding	VC0570	2615247	NP_230221.1	50S ribosomal protein L13	-1.01647	12.4197	12.4315	12.408	12.4315	12.408	6516.82	5947.9	16202	15482
gene591	NC_002505.1	603499	603891	+	protein_coding	VC0571	2615248	NP_230222.1	30S ribosomal protein S9	-1.02632	11.8188	11.8375	11.8	11.8375	11.8	4240.96	3955.53	9659	9432
gene592	NC_002505.1	604219	604812	+	protein_coding	VC0573	2615250	NP_230224.1	ubiquinol--cytochrome c reductase iron-sulfur subunit	-1.25324	8.07181	8.23629	7.91062	8.23629	7.91062	265.512	222.249	914	801
gene593	NC_002505.1	604812	606077	+	protein_coding	VC0574	2615251	NP_230225.1	ubiquinol--cytochrome c reductase cytochrome B	-1.05974	8.0753	8.11726	8.03355	8.11726	8.03355	246.155	241.623	1806	1856
gene594	NC_002505.1	606074	606811	+	protein_coding	VC0575	2615252	NP_230226.1	ubiquinol--cytochrome c reductase cytochrome c1	1.00531	8.55854	8.55473	8.56237	8.55473	8.56237	336.457	356.427	1439	1596
gene595	NC_002505.1	606911	607546	+	protein_coding	VC0576	2615253	NP_230227.1	stringent starvation protein A	1.02248	9.11669	9.10067	9.13274	9.10067	9.13274	490.802	520.097	1809	2007
gene596	NC_002505.1	607546	608022	+	protein_coding	VC0577	2615254	NP_230228.1	ClpXP protease specificity-enhancing factor	1.07462	8.9069	8.85514	8.95897	8.85514	8.95897	415.287	465.763	1148	1348
gene597	NC_002505.1	608090	608659	-	protein_coding	VC0578	2615255	NP_230229.1	hemolysin	-1.01361	7.54517	7.55493	7.53543	7.55493	7.53543	165.591	167.416	547	579
gene598	NC_002505.1	608662	609252	-	protein_coding	VC0579	2615367	NP_230230.1	phosphoheptose isomerase	-1.05933	7.63964	7.68133	7.59818	7.68133	7.59818	181.313	175.969	621	631
gene599	NC_002505.1	609256	609624	-	protein_coding	VC0580	2615368	NP_230231.1	hypothetical protein	-1.08768	7.24364	7.30452	7.18327	7.30452	7.18327	137.482	131.762	294	295
gene600	NC_002505.1	609611	611416	-	protein_coding	VC0581	2615369	NP_230232.2	lipoprotein	-1.05369	7.91006	7.94787	7.87243	7.94787	7.87243	218.893	217.105	2291	2379
gene601	NC_002505.1	611486	612352	+	protein_coding	VC0582	2615370	NP_230233.1	hypothetical protein	1.08541	7.1577	7.09882	7.21706	7.09882	7.21706	119.215	135.729	599	714
gene602	NC_002505.1	612566	613176	-	pseudogene	VC0583	2615371	.	.	-1.11211	10.5204	10.5974	10.4441	10.5974	10.4441	1503	1346.83	5322	4993
gene603	NC_002505.1	613472	614005	+	protein_coding	VC0585	2615373	NP_230235.1	hypoxanthine-guanine phosphoribosyltransferase	-1.0648	8.17136	8.21678	8.1262	8.21678	8.1262	263.355	252.468	815	818
gene604	NC_002505.1	614080	614748	-	protein_coding	VC0586	2615374	NP_230236.1	carbonic anhydrase	-1.05935	8.0078	8.0495	7.96632	8.0495	7.96632	236.52	229.853	917	933
gene605	NC_002505.1	614896	616542	+	protein_coding	VC0587	2615375	NP_230237.1	sulfate permease family protein	1.07765	5.51022	5.45654	5.56443	5.45654	5.56443	37.2976	40.9283	356	409
gene606	NC_002505.1	616926	617843	+	protein_coding	VC0589	2615377	NP_230239.1	ABC transporter ATP-binding protein	1.66134	5.48159	5.12763	5.85998	5.12763	5.85998	29.3229	50.6291	156	282
gene607	NC_002505.1	617849	618619	+	protein_coding	VC0590	2615378	NP_230240.1	permease	1.8649	6.35581	5.92214	6.82124	5.92214	6.82124	51.4752	101.325	230	474
gene608	NC_002505.1	618683	619564	-	protein_coding	VC0591	2615379	NP_230241.1	pantoate--beta-alanine ligase	-1.07924	8.38385	8.43904	8.32903	8.43904	8.32903	312.24	295.805	1596	1583
gene609	NC_002505.1	619575	620369	-	protein_coding	VC0592	2615380	NP_230242.1	3-methyl-2-oxobutanoate hydroxymethyltransferase	-1.01472	8.21757	8.22812	8.20704	8.22812	8.20704	264.8	269.922	1220	1302
gene610	NC_002505.1	620372	620875	-	protein_coding	VC0593	2615381	NP_230243.1	2-amino-4-hydroxy-6-hydroxymethyldihydropteridine diphosphokinase	-1.02734	7.69779	7.71727	7.67836	7.71727	7.67836	188.303	186.397	550	570
gene611	NC_002505.1	620872	622245	-	protein_coding	VC0594	2615382	NP_230244.1	poly(A) polymerase	-1.13558	8.01959	8.11183	7.9284	8.11183	7.9284	245.644	224.43	1956	1871
gene612	NC_002505.1	622336	623250	-	protein_coding	VC0595	2615383	NP_230245.1	glutamyl-Q tRNA(Asp) synthetase	-1.38891	5.56792	5.80994	5.33598	5.80994	5.33598	47.9002	34.764	254	193
gene613	NC_002505.1	623299	623745	-	protein_coding	VC0596	2615384	NP_230246.1	dnaK suppressor protein	-1.30321	9.41063	9.60361	9.22154	9.60361	9.22154	676.318	545.693	1752	1480
gene614	NC_002505.1	623870	624640	-	protein_coding	VC0597	2615385	NP_230247.1	sugar fermentation stimulation protein A	1.147	5.65877	5.56071	5.75857	5.56071	5.75857	40.0611	46.8148	179	219
gene615	NC_002505.1	624851	626203	+	protein_coding	VC0600	2615388	NP_230250.1	hypothetical protein	-1.16549	3.46893	3.58116	3.36022	3.58116	3.36022	8.79986	7.79607	69	64
gene616	NC_002505.1	626302	628764	+	protein_coding	VC0601	2615389	NP_230251.1	ATP-dependent RNA helicase HrpB	1.07527	6.08947	6.03735	6.14205	6.03735	6.14205	56.1868	62.098	802	928
gene617	NC_002505.1	628761	631094	+	protein_coding	VC0602	2615390	NP_230252.1	penicillin-binding protein 1B	1.18472	6.84315	6.72197	6.96652	6.72197	6.96652	91.6738	111.571	1240	1580
gene618	NC_002505.1	631331	633625	+	protein_coding	VC0603	2615391	NP_230253.1	hypothetical protein	1.0583	7.39651	7.35574	7.4375	7.35574	7.4375	144.284	155.334	1919	2163
gene619	NC_002505.1	633890	636487	+	protein_coding	VC0604	2615392	NP_230254.1	aconitate hydratase B	1.00362	8.92542	8.92281	8.92803	8.92281	8.92803	435.104	459.106	6551	7237
gene620	NC_002505.1	636642	637022	+	protein_coding	VC0605	2615393	NP_230255.1	hypothetical protein	-1.06521	6.96169	7.00741	6.91626	7.00741	6.91626	112.319	107.713	248	249
gene621	NC_002505.1	637173	637538	+	protein_coding	VC0606	2615394	NP_230256.1	nitrogen regulatory protein P-II	1.1807	3.71892	3.60103	3.84067	3.60103	3.84067	8.95771	11.2578	19	25
gene622	NC_002505.1	637554	638788	+	pseudogene	VC0607	2615395	.	.	-1.36217	3.0012	3.23243	2.78652	3.23243	2.78652	6.56683	5.20465	47	39
gene623	NC_002505.1	638885	639943	+	protein_coding	VC0608	2615396	NP_230257.1	iron(III) ABC transporter substrate-binding protein	-1.1616	5.27982	5.38898	5.17288	5.38898	5.17288	35.3581	31.1263	217	200
gene624	NC_002505.1	640027	641652	+	protein_coding	VC0609	2615397	NP_230258.1	iron(III) ABC transporter permease	-1.08978	5.95842	6.02076	5.89672	6.02076	5.89672	55.2894	52.8094	521	521
gene625	NC_002505.1	641652	642683	+	protein_coding	VC0610	2615398	NP_230259.1	iron(III) ABC transporter ATP-binding protein	-1.03824	6.89266	6.91978	6.86565	6.91978	6.86565	105.672	104.127	632	652
gene626	NC_002505.1	642814	644226	-	protein_coding	VC0611	2615399	NP_230260.1	phosphoglucomutase/phosphomannomutase	1.3364	5.402	5.19687	5.61523	5.19687	5.61523	30.6518	42.4574	251	364
gene627	NC_002505.1	644349	646754	-	protein_coding	VC0612	2615400	NP_230261.1	cellobiose/cellodextrin-phosphorylase	1.25562	6.00124	5.83929	6.16769	5.83929	6.16769	48.84	63.3636	681	925
gene628	NC_002505.1	646873	648786	-	protein_coding	VC0613	2615401	NP_230262.1	beta-N-acetylhexosaminidase	1.22884	4.14193	3.99595	4.29325	3.99595	4.29325	12.2609	16.1886	136	188
gene629	NC_002505.1	648783	649760	-	protein_coding	VC0614	2615402	NP_230263.1	hypothetical protein	1.48305	3.71758	3.44415	4.01271	3.44415	4.01271	7.93959	12.8076	45	76
gene630	NC_002505.1	649664	651388	-	protein_coding	VC0615	2615403	NP_230264.1	endoglucanase-like protein	1.06144	4.75648	4.71367	4.79969	4.71367	4.79969	21.2066	23.3128	212	244
gene631	NC_002505.1	651445	652440	-	protein_coding	VC0616	2615404	NP_230265.1	peptide ABC transporter ATP-binding protein	-1.19962	5.07593	5.20892	4.94634	5.20892	4.94634	30.8379	25.9797	178	157
gene632	NC_002505.1	652483	653466	-	protein_coding	VC0617	2615405	NP_230266.1	peptide ABC transporter ATP-binding protein	-1.11415	4.99108	5.06966	4.91372	5.06966	4.91372	28.2329	25.4591	161	152
gene633	NC_002505.1	653469	654494	-	protein_coding	VC0618	2615406	NP_230267.1	peptide ABC transporter permease	-1.22842	5.1362	5.28674	4.98994	5.28674	4.98994	32.6271	26.9871	194	168
gene634	NC_002505.1	654497	655483	-	protein_coding	VC0619	2615407	NP_230268.1	peptide ABC transporter permease	-1.14121	5.67796	5.77404	5.58347	5.77404	5.58347	46.6787	41.4122	267	248
gene635	NC_002505.1	655653	657323	-	protein_coding	VC0620	2615408	NP_230269.1	peptide ABC transporter substrate-binding protein	-1.36625	7.60433	7.83277	7.38255	7.83277	7.38255	202.604	150.808	1962	1529
gene636	NC_002505.1	658234	661623	-	protein_coding	VC0622	2615410	NP_230271.2	sensory box sensor histidine kinase/response regulator	-1.78539	6.30403	6.736	5.89976	6.736	5.89976	92.5377	52.9446	1818	1089
gene637	NC_002505.1	661831	662853	-	protein_coding	VC0623	2615411	NP_230272.1	16S rRNA methyltransferase	1.18362	6.22233	6.10191	6.34512	6.10191	6.34512	59.036	70.4044	350	437
gene638	NC_002505.1	662926	664011	-	protein_coding	VC0624	2615412	NP_230273.1	hypothetical protein	-1.10927	6.0866	6.16186	6.01225	6.16186	6.01225	61.6491	56.6073	388	373
gene639	NC_002505.1	664265	665563	-	protein_coding	VC0626	2615414	NP_230275.1	glutamate-1-semialdehyde aminotransferase	-1.31374	8.16507	8.36428	7.9706	8.36428	7.9706	292.239	230.79	2200	1819
gene640	NC_002505.1	665847	666188	+	protein_coding	VC0627	2615415	NP_230276.1	iron-sulfur cluster insertion protein ErpA	-1.05206	7.45217	7.48887	7.41565	7.48887	7.41565	159.94	153.248	317	318
gene641	NC_002505.1	666286	667386	+	protein_coding	VC0628	2615416	NP_230277.1	hypothetical protein	-1.00588	5.49471	5.49894	5.49048	5.49894	5.49048	38.0841	38.9206	243	260
gene642	NC_002505.1	667397	670516	+	protein_coding	VC0629	2615417	NP_230278.2	multidrug resistance protein	-1.00193	4.89582	4.89721	4.89444	4.89721	4.89444	24.6663	24.9334	446	472
gene643	NC_002505.1	670598	671899	-	protein_coding	VC0630	2615418	NP_230279.1	hypothetical protein	-1.4022	6.10306	6.35178	5.86408	6.35178	5.86408	70.2408	50.8872	530	402
gene644	NC_002505.1	672030	673217	+	protein_coding	VC0631	2615419	NP_230280.1	tyrosyl-tRNA synthetase	1.06031	8.26083	8.21869	8.30318	8.21869	8.30318	263.479	289.534	1814	2087
gene645	NC_002505.1	673285	674748	-	protein_coding	VC0632	2615420	NP_230281.1	D-alanyl-D-alanine carboxypeptidase/endopeptidase	-1.02715	6.72559	6.74494	6.7063	6.74494	6.7063	93.1131	92.4264	790	821
gene646	NC_002505.1	674828	675880	-	protein_coding	VC0633	2615421	NP_230282.1	outer membrane protein OmpU	1	15.0155	15.0155	15.0155	15.0155	15.0155	56744	51297.8	346277	327743
gene647	NC_002505.1	676405	676881	+	protein_coding	VC0634	2615422	NP_230283.1	transcription elongation factor GreA	-1.01381	9.41447	9.42436	9.40458	9.42436	9.40458	584.947	624.703	1617	1808
gene648	NC_002505.1	676958	677254	-	protein_coding	VC0635	2615423	NP_230284.1	hypothetical protein	-1.09746	9.65641	9.72373	9.58956	9.72373	9.58956	740.761	705.315	1275	1271
gene649	NC_002505.1	677374	678003	+	protein_coding	VC0636	2615424	NP_230285.1	23S rRNA methyltransferase	1.07929	8.05045	7.9956	8.10568	7.9956	8.10568	226.237	249.575	826	954
gene650	NC_002505.1	678104	680059	+	protein_coding	VC0637	2615425	NP_230286.1	cell division protein FtsH	-1.04704	9.93676	9.96998	9.90365	9.96998	9.90365	923.728	927.12	10471	11003
gene651	NC_002505.1	680126	680962	+	protein_coding	VC0638	2615426	NP_230287.1	dihydropteroate synthase	-1.09873	7.07726	7.1455	7.00967	7.1455	7.00967	123.282	115.389	598	586
gene652	NC_002505.1	680988	682328	+	protein_coding	VC0639	2615427	NP_230288.1	phosphoglucosamine mutase	-1.29215	9.08421	9.27097	8.9012	9.27097	8.9012	528.47	451.302	4107	3672
gene653	NC_002505.1	682585	682920	+	protein_coding	VC0640	2615428	NP_230289.1	preprotein translocase subunit SecG	1	11.1167	11.1167	11.1167	11.1167	11.1167	2398.81	2364.29	4671	4820
gene656	NC_002505.1	683351	683806	+	protein_coding	VC0641	2615431	NP_230290.1	hypothetical protein	-1.02518	9.3748	9.39276	9.35688	9.39276	9.35688	571.017	609.739	1509	1687
gene657	NC_002505.1	683825	685312	+	protein_coding	VC0642	2615432	NP_230291.1	transcription elongation factor NusA	-1.06899	9.75951	9.80775	9.7115	9.80775	9.7115	784.03	768.245	6761	6936
gene658	NC_002505.1	685337	688033	+	protein_coding	VC0643	2615433	NP_230292.1	translation initiation factor IF-2	-1.15841	10.0755	10.1821	9.96998	10.1821	9.96998	1080.04	957.595	16881	15670
gene659	NC_002505.1	688135	688533	+	protein_coding	VC0644	2615434	NP_230293.2	ribosome-binding factor A	-1.07503	8.05333	8.10568	8.0013	8.10568	8.0013	245.208	235.448	567	570
gene660	NC_002505.1	688533	689471	+	protein_coding	VC0645	2615435	NP_230294.1	tRNA pseudouridine synthase B	-1.1982	7.79687	7.9284	7.66753	7.9284	7.66753	216.841	185.174	1180	1055
gene661	NC_002505.1	689613	689882	+	protein_coding	VC0646	2615436	NP_230295.1	30S ribosomal protein S15	-1.02014	11.8747	11.8891	11.8603	11.8891	11.8603	4464.67	4234.5	6986	6937
gene662	NC_002505.1	690245	692374	+	protein_coding	VC0647	2615437	NP_230296.1	polynucleotide phosphorylase	1.02862	10.7971	10.7767	10.8174	10.7767	10.8174	1741.01	1793.07	21491	23173
gene663	NC_002505.1	692490	693401	+	protein_coding	VC0648	2615438	NP_230297.1	lipoprotein NlpI	1.00676	8.09855	8.09369	8.10342	8.09369	8.10342	241.802	249.57	1278	1381
gene664	NC_002505.1	693488	693907	+	protein_coding	VC0649	2615439	NP_230298.1	MarR family transcriptional regulator	-1.1312	6.08128	6.17086	5.99301	6.17086	5.99301	62.0372	55.7228	151	142
gene665	NC_002505.1	693954	695291	+	protein_coding	VC0650	2615440	NP_230299.1	multidrug efflux pump VmrA	-1.11043	6.08147	6.1575	6.00638	6.1575	6.00638	61.2579	56.4161	475	458
gene666	NC_002505.1	695344	696222	-	protein_coding	VC0651	2615441	NP_230300.2	hypothetical protein	1.04132	8.40606	8.3769	8.43532	8.3769	8.43532	295.835	322.878	1507	1722
gene667	NC_002505.1	696234	697247	-	protein_coding	VC0652	2615442	NP_230301.1	protease	1.05796	8.34987	8.30933	8.39061	8.30933	8.39061	278.23	312.074	1635	1920
gene668	NC_002505.1	697355	699409	-	protein_coding	VC0653	2615443	NP_230302.1	c-di-GMP phosphodiesterase A-like protein	-1.16593	8.49829	8.60975	8.38827	8.60975	8.38827	348.13	311.342	4146	3882
gene669	NC_002505.1	699642	700169	+	protein_coding	VC0654	2615444	NP_230303.1	hypothetical protein	1.17607	9.00117	8.88494	9.11892	8.88494	9.11892	422.561	516.604	1293	1655
gene670	NC_002505.1	700105	700656	+	protein_coding	VC0655	2615445	NP_230304.1	acetyltransferase	1.1878	8.90526	8.78198	9.03028	8.78198	9.03028	397.624	483.991	1272	1621
gene671	NC_002505.1	700767	701174	+	protein_coding	VC0656	2615446	NP_230305.1	DNA polymerase III subunit psi	1.13054	7.40598	7.318	7.49501	7.318	7.49501	139.566	161.582	330	400
gene672	NC_002505.1	701135	701620	+	protein_coding	VC0657	2615447	NP_230306.1	ribosomal-protein-alanine acetyltransferase	1.17395	7.66903	7.55422	7.78559	7.55422	7.78559	165.453	201.778	466	595
gene673	NC_002505.1	701609	703666	-	protein_coding	VC0658	2615448	NP_230307.1	c-di-GMP phosphodiesterase A-like protein	1.01739	5.4933	5.48088	5.50575	5.48088	5.50575	37.7304	39.2414	450	490
gene674	NC_002505.1	703870	705465	+	protein_coding	VC0659	2615449	NP_230308.1	peptide chain release factor 3	-1.13218	7.5938	7.68388	7.50478	7.68388	7.50478	181.744	162.129	1681	1570
gene675	NC_002505.1	705587	706858	-	protein_coding	VC0660	2615450	NP_230309.1	ATP-dependent RNA helicase SrmB	1.09602	7.44839	7.38255	7.51482	7.38255	7.51482	147.322	163.907	1086	1265
gene676	NC_002505.1	706946	707668	-	protein_coding	VC0661	2615451	NP_230310.1	hypothetical protein	1	5.37003	5.37003	5.37003	5.37003	5.37003	34.6062	35.7895	145	157
gene677	NC_002505.1	707977	709290	+	protein_coding	VC0662	2615452	NP_230311.1	branched-chain amino acid ABC transporter substrate-binding protein	1.10839	7.26748	7.19363	7.34209	7.19363	7.34209	127.511	147.505	971	1176
gene678	NC_002505.1	709460	710558	+	protein_coding	VC0663	2614955	NP_230312.1	peptide chain release factor 2	1.04791	9.05062	9.01693	9.08445	9.01693	9.08445	467.104	502.39	2975	3350
gene679	NC_002505.1	710583	712121	+	protein_coding	VC0664	2615453	NP_230313.1	lysyl-tRNA synthetase	1.17003	9.33019	9.2176	9.44415	9.2176	9.44415	521.137	653.901	4648	6106
gene680	NC_002505.1	712395	713729	+	protein_coding	VC0665	2615454	NP_230314.1	Fis family transcriptional regulator	-1.1211	5.48528	5.56836	5.40344	5.56836	5.40344	40.3272	36.2961	312	294
gene681	NC_002505.1	714307	714558	+	protein_coding	VC0666	2615455	NP_230315.2	hypothetical protein	1.08142	6.43909	6.38288	6.4958	6.38288	6.4958	71.8974	79.1368	105	121
gene682	NC_002505.1	714596	715654	-	protein_coding	VC0667	2615456	NP_230316.1	aldo/keto reductase	1.14932	8.07036	7.9706	8.17137	7.9706	8.17137	222.251	262.395	1364	1686
gene683	NC_002505.1	715847	716512	-	protein_coding	VC0668	2615457	NP_230317.1	DNA mismatch repair protein	-1.08505	5.99262	6.0518	5.93403	6.0518	5.93403	56.4816	53.9481	218	218
gene684	NC_002505.1	717080	717661	+	protein_coding	VC0671	2615460	NP_230320.1	dinucleoside polyphosphate hydrolase	-1.20537	8.67587	8.81165	8.54218	8.81165	8.54218	402.329	351.433	1357	1241
gene685	NC_002505.1	717664	719910	+	protein_coding	VC0672	2615461	NP_230321.1	fused phosphoenolpyruvate-protein phosphotransferase PtsP/GAF domain-containing protein	-1.02863	7.68887	7.70926	7.66854	7.70926	7.66854	187.375	185.205	2440	2525
gene686	NC_002505.1	719920	720714	+	protein_coding	VC0673	2615462	NP_230322.1	hypothetical protein	-1.00239	6.86512	6.86684	6.86339	6.86684	6.86339	102.664	104.071	473	502
gene687	NC_002505.1	720743	721558	+	protein_coding	VC0674	2615463	NP_230323.1	prolipoprotein diacylglyceryl transferase	-1.08114	7.64085	7.69734	7.58479	7.69734	7.58479	184.607	173.903	873	861
gene688	NC_002505.1	721568	722419	+	protein_coding	VC0675	2615464	NP_230324.1	thymidylate synthase	-1.02953	8.35926	8.38028	8.33829	8.38028	8.33829	296.298	300.031	1463	1551
gene689	NC_002505.1	722512	723660	-	protein_coding	VC0676	2615465	NP_230325.1	Na+/phosphate symporter NptA	1.26593	3.90018	3.73379	4.07399	3.73379	4.07399	9.76153	13.4835	65	94
gene690	NC_002505.1	724055	724945	+	protein_coding	VC0677	2615466	NP_230326.1	transcriptional activator NhaR	-1.06245	6.65302	6.69686	6.60947	6.69686	6.60947	90.247	86.199	466	466
gene691	NC_002505.1	725144	725470	+	protein_coding	VC0678	2615467	NP_230327.1	transcriptional activator HlyU	-1.10613	9.34746	9.42051	9.27498	9.42051	9.27498	584.678	577.605	1108	1146
gene692	NC_002505.1	725539	725799	-	protein_coding	VC0679	2615468	NP_230328.1	30S ribosomal protein S20	1.08933	12.299	12.2374	12.3609	12.2374	12.3609	5847.66	5734.39	8845	9081
gene693	NC_002505.1	726042	727619	+	protein_coding	VC0680	2615469	NP_230329.1	MviN protein	1.06404	6.41281	6.36819	6.45775	6.36819	6.45775	71.4054	77.3936	653	741
gene694	NC_002505.1	727688	728656	+	protein_coding	VC0681	2615470	NP_230330.1	bifunctional riboflavin kinase/FMN adenylyltransferase	1.06334	8.77116	8.72696	8.81557	8.72696	8.81557	389.27	422.155	2186	2482
gene695	NC_002505.1	728687	731536	+	protein_coding	VC0682	2615471	NP_230331.1	isoleucyl-tRNA synthetase	1	9.48641	9.48641	9.48641	9.48641	9.48641	627.006	667.699	10356	11546
gene696	NC_002505.1	731552	732067	+	protein_coding	VC0683	2615472	NP_230332.1	lipoprotein signal peptidase	1.12411	8.83256	8.74856	8.91735	8.74856	8.91735	392.593	455.155	1174	1425
gene697	NC_002505.1	732230	732664	+	protein_coding	VC0684	2615473	NP_230333.1	FKBP-type peptidylprolyl isomerase	-1.05711	7.28844	7.32861	7.24849	7.32861	7.24849	140.82	139.05	355	367
gene698	NC_002505.1	732711	733661	+	protein_coding	VC0685	2615474	NP_230334.2	4-hydroxy-3-methylbut-2-enyl diphosphate reductase	-1.12465	7.44289	7.52811	7.35864	7.52811	7.35864	163.3	149.043	900	860
gene699	NC_002505.1	733798	735282	-	protein_coding	VC0687	2615476	NP_230336.1	carbon starvation protein A	-1.77063	7.28385	7.70763	6.88337	7.70763	6.88337	187.195	105.326	1611	949
gene700	NC_002505.1	735535	735876	+	protein_coding	VC0688	2615477	NP_230337.1	hypothetical protein	-1.27167	6.14158	6.31739	5.97067	6.31739	5.97067	68.6179	54.938	136	114
gene701	NC_002505.1	735892	737691	+	protein_coding	VC0689	2615478	NP_230338.1	hypothetical protein	-1.15452	5.606	5.7106	5.50331	5.7106	5.50331	44.7681	39.1891	467	428
gene702	NC_002505.1	737715	738638	-	protein_coding	VC0690	2615479	NP_230339.1	N-acetylmuramic acid-6-phosphate etherase	-1.09128	6.56961	6.63293	6.5069	6.63293	6.5069	85.1564	79.7314	456	447
gene703	NC_002505.1	738656	739768	-	protein_coding	VC0691	2615480	NP_230340.1	anhydro-N-acetylmuramic acid kinase	-1.25365	7.03223	7.19719	6.87105	7.19719	6.87105	127.749	104.249	824	704
gene704	NC_002505.1	739874	740866	+	protein_coding	VC0692	2615481	NP_230341.1	beta-hexosaminidase	1.12175	6.33905	6.25672	6.42247	6.25672	6.42247	65.3376	75.187	376	453
gene705	NC_002505.1	740893	741606	-	protein_coding	VC0693	2615482	NP_230342.1	two-component response-regulatory protein YehT	1.07485	5.64373	5.59191	5.69604	5.59191	5.69604	40.8426	44.5505	169	193
gene706	NC_002505.1	741616	743292	-	protein_coding	VC0694	2615483	NP_230343.1	hypothetical protein	-1.34753	5.77186	5.99103	5.56071	5.99103	5.56071	54.4311	40.8841	529	416
gene707	NC_002505.1	743534	744607	+	protein_coding	VC0695	2615484	NP_230344.1	phospho-2-dehydro-3-deoxyheptonate aldolase	-1.17171	7.69406	7.80922	7.5806	7.80922	7.5806	199.706	173.714	1243	1132
gene708	NC_002505.1	744620	745747	+	protein_coding	VC0696	2615485	NP_230345.1	bifunctional chorismate mutase/prephenate dehydrogenase	-1.05116	7.86517	7.90124	7.82926	7.90124	7.82926	211.868	208.355	1385	1426
gene709	NC_002505.1	745814	746245	-	protein_coding	VC0697	2615486	NP_230346.1	hypothetical protein	-1.26017	6.79654	6.9654	6.63178	6.9654	6.63178	109.044	88.1296	273	231
gene710	NC_002505.1	746356	748023	-	protein_coding	VC0698	2615487	NP_230347.1	ABC transporter ATP-binding protein	1.04707	8.53632	8.5032	8.56957	8.5032	8.56957	321.314	359.073	3106	3634
gene711	NC_002505.1	748385	750331	+	protein_coding	VC0700	2615489	NP_230349.1	soluble lytic murein transglycosylase	-1.03772	4.93236	4.95914	4.90572	4.95914	4.90572	25.79	25.2258	291	298
gene712	NC_002505.1	750341	750697	+	protein_coding	VC0701	2615490	NP_230350.1	Trp operon repressor	-1.05899	6.01187	6.05335	5.97067	6.05335	5.97067	56.5513	54.938	117	119
gene713	NC_002505.1	750775	751326	-	protein_coding	VC0702	2615706	NP_230351.1	NTPase	-1.01205	5.82656	5.83521	5.81793	5.83521	5.81793	48.7652	48.9664	156	164
gene714	NC_002505.1	751247	753622	-	protein_coding	VC0703	2615707	NP_230352.1	c-di-GMP phosphodiesterase A-like protein	1.00251	4.52394	4.52214	4.52575	4.52214	4.52575	18.3738	18.9369	253	273
gene715	NC_002505.1	753606	754685	-	protein_coding	VC0704	2615708	NP_230353.1	spermidine/putrescine ABC transporter substrate-binding protein	1.17909	4.62352	4.50621	4.74389	4.50621	4.74389	18.214	22.1278	114	145
gene716	NC_002505.1	754828	756003	-	protein_coding	VC0705	2615709	NP_230354.1	chorismate mutase	-1.10602	8.10242	8.17543	8.03006	8.17543	8.03006	256.336	241.054	1747	1720
gene717	NC_002505.1	756243	756569	-	protein_coding	VC0706	2615710	NP_230355.1	sigma-54 modulation protein	1.29024	13.0738	12.8913	13.2589	12.8913	13.2589	8355.4	10790.5	15834	21409
gene718	NC_002505.1	756971	757732	-	protein_coding	VC0708	2615712	NP_230357.1	hypothetical protein	1.0532	8.45448	8.41718	8.49195	8.41718	8.49195	307.291	336.765	1357	1557
gene719	NC_002505.1	757851	758825	+	protein_coding	VC0709	2615713	NP_230358.1	23S rRNA pseudouridine synthase D	-1.15827	9.43485	9.54143	9.32946	9.54143	9.32946	651.457	601.613	3681	3559
gene720	NC_002505.1	758828	759550	+	protein_coding	VC0710	2615714	NP_230359.1	hypothetical protein	-1.02286	8.53995	8.55627	8.52366	8.55627	8.52366	336.516	345.129	1410	1514
gene721	NC_002505.1	759675	762248	+	protein_coding	VC0711	2615715	NP_230360.1	clpB protein	2.35617	7.21369	6.62191	7.85836	6.62191	7.85836	84.8021	214.245	1265	3346
gene722	NC_002505.1	762602	762799	+	protein_coding	VC0713	2615717	NP_230362.1	hypothetical protein	-1.40712	6.36046	6.61161	6.11886	6.61161	6.11886	84.5339	60.7647	97	73
gene728	NC_002505.1	768218	768541	+	protein_coding	VC0714	2615723	NP_230363.1	hypothetical protein	1.34601	7.25198	7.04081	7.4695	7.04081	7.4695	114.503	158.71	215	312
gene729	NC_002505.1	768551	769273	+	protein_coding	VC0715	2615724	NP_230364.1	nitroreductase A	1.38198	7.78778	7.55791	8.02465	7.55791	8.02465	165.871	240.04	695	1053
gene730	NC_002505.1	769308	769562	-	protein_coding	VC0716	2615725	NP_230365.1	ferredoxin	1.10949	5.59558	5.52113	5.67103	5.52113	5.67103	38.5709	43.9504	57	68
gene731	NC_002505.1	769565	770965	-	protein_coding	VC0717	2615726	NP_230366.1	protease	1.04168	7.2901	7.2607	7.31962	7.2607	7.31962	133.757	145.874	1086	1240
gene732	NC_002505.1	771116	772030	-	protein_coding	VC0718	2615727	NP_230367.1	recombination associated protein	1.21286	6.99775	6.85993	7.13834	6.85993	7.13834	102.401	128.068	543	711
gene733	NC_002505.1	772267	772956	+	protein_coding	VC0719	2615728	NP_230368.1	DNA-binding response regulator PhoB	-1.02521	6.73871	6.75669	6.72077	6.75669	6.72077	94.2794	93.8723	377	393
gene734	NC_002505.1	772978	774279	+	protein_coding	VC0720	2615729	NP_230369.1	phosphate regulon sensor protein	-1.02302	5.30138	5.31782	5.28499	5.31782	5.28499	33.3975	33.4185	252	264
gene735	NC_002505.1	774276	775253	+	protein_coding	VC0721	2615730	NP_230370.1	phosphate ABC transporter substrate-binding protein	1.01789	5.15388	5.1411	5.16668	5.1411	5.16668	29.6411	31.0079	168	184
gene736	NC_002505.1	775321	776892	-	protein_coding	VC0722	2615731	NP_230371.1	exopolyphosphatase	-1.18347	6.46678	6.58944	6.34641	6.58944	6.34641	83.0937	70.4548	757	672
gene737	NC_002505.1	776804	778909	-	protein_coding	VC0723	2615732	NP_230372.1	polyphosphate kinase	-1.08442	5.15707	5.21586	5.09894	5.21586	5.09894	31.1351	29.2689	380	374
gene738	NC_002505.1	779108	781303	+	protein_coding	VC0724	2615733	NP_230373.1	phosphate ABC transporter permease	-1.11796	5.76919	5.85019	5.68932	5.85019	5.68932	49.1888	44.4307	626	592
gene739	NC_002505.1	781313	782959	+	protein_coding	VC0725	2615734	NP_230374.1	phosphate ABC transporter permease	1.05818	5.71515	5.6745	5.75609	5.6745	5.75609	43.6885	46.6322	417	466
gene740	NC_002505.1	782962	783783	+	protein_coding	VC0726	2615735	NP_230375.1	phosphate transporter ATP-binding protein	-1.05763	6.80474	6.84528	6.76445	6.84528	6.76445	100.761	97.0437	480	484
gene741	NC_002505.1	783817	784527	+	protein_coding	VC0727	2615736	NP_230376.1	transcriptional regulator PhoU	1.21093	6.20851	6.07199	6.34811	6.07199	6.34811	57.5179	70.4689	237	304
gene742	NC_002505.1	784588	785364	-	protein_coding	VC0728	2615737	NP_230377.1	hypothetical protein	-1.15715	7.34241	7.44845	7.23788	7.44845	7.23788	155.01	137.875	698	650
gene743	NC_002505.1	785567	786331	-	protein_coding	VC0730	2615739	NP_230379.1	copper homeostasis protein	-1.28034	7.28905	7.4695	7.11296	7.4695	7.11296	156.99	126.034	696	585
gene744	NC_002505.1	786666	787289	-	protein_coding	VC0731	2615740	NP_230380.1	anti-oxidant AhpCTSA family protein	1.4346	11.1245	10.8672	11.3878	10.8672	11.3878	1941.23	2934.43	7020	11110
gene745	NC_002505.1	787493	788398	+	protein_coding	VC0732	2615741	NP_230381.1	LysR family transcriptional regulator	-1.11712	6.66772	6.74809	6.5883	6.74809	6.5883	93.7047	84.2261	492	463
gene746	NC_002505.1	788949	790619	+	protein_coding	VC0734	2615743	NP_230383.1	malate synthase	1.12444	3.79744	3.71378	3.88299	3.71378	3.88299	9.7068	11.7372	94	119
gene747	NC_002505.1	790749	792062	+	protein_coding	VC0736	2615745	NP_230385.1	isocitrate lyase	1.12927	3.61404	3.52741	3.7028	3.52741	3.7028	8.40445	10.1598	64	81
gene748	NC_002505.1	792215	792724	-	protein_coding	VC0737	2615746	NP_230386.1	acetoin utilization protein AcuB	-1.1435	7.98772	8.08503	7.89157	8.08503	7.89157	240.899	219.106	712	678
gene749	NC_002505.1	792954	794012	+	protein_coding	VC0739	2615748	NP_230388.1	S-adenosylmethionine:tRNA ribosyltransferase-isomerase	-1.07426	7.5893	7.64115	7.5378	7.64115	7.5378	176.301	167.771	1082	1078
gene750	NC_002505.1	794241	795380	+	protein_coding	VC0741	2615750	NP_230390.1	queuine tRNA-ribosyltransferase	-1.25903	8.27353	8.44136	8.10904	8.44136	8.10904	312.413	250.98	2064	1736
gene751	NC_002505.1	795485	795817	+	protein_coding	VC0742	2615751	NP_230391.1	preprotein translocase subunit YajC	-1.07973	9.88088	9.93636	9.8257	9.93636	9.8257	905.778	863.169	1748	1744
gene752	NC_002505.1	795839	797692	+	protein_coding	VC0743	2615752	NP_230392.1	preprotein translocase subunit SecD	-1.10077	7.60349	7.67306	7.53455	7.67306	7.53455	180.837	167.036	1943	1879
gene753	NC_002505.1	797707	798654	+	protein_coding	VC0744	2615753	NP_230393.1	preprotein translocase subunit SecF	-1.11418	8.22704	8.3054	8.14942	8.3054	8.14942	277.761	257.131	1526	1479
gene754	NC_002505.1	798822	799625	-	protein_coding	VC0745	2615754	NP_230394.2	inositol monophosphatase	1.19917	7.90276	7.77282	8.03486	7.77282	8.03486	192.728	241.686	898	1179
gene755	NC_002505.1	799804	800538	+	protein_coding	VC0746	2615755	NP_230395.1	RNA methyltransferase	-1.15496	7.96439	8.069	7.86115	8.069	7.86115	238.289	214.819	1015	958
gene756	NC_002505.1	800608	801174	+	protein_coding	VC0747	2615756	NP_230396.1	hypothetical protein	1.10934	8.03191	7.95741	8.10711	7.95741	8.10711	220.942	249.692	726	859
gene757	NC_002505.1	801201	802415	+	protein_coding	VC0748	2615757	NP_230397.1	cysteine desulfurase	1.02097	8.63919	8.62423	8.65417	8.62423	8.65417	350.362	379.547	2467	2798
gene758	NC_002505.1	802452	802835	+	protein_coding	VC0749	2615758	NP_230398.1	scaffold protein	1.14631	8.09529	7.99739	8.19439	7.99739	8.19439	226.477	266.535	504	621
gene759	NC_002505.1	802896	803219	+	protein_coding	VC0750	2615759	NP_230399.1	HesB family protein	1.0919	8.37538	8.3122	8.43904	8.3122	8.43904	278.536	324.541	523	638
gene760	NC_002505.1	803268	803783	+	protein_coding	VC0751	2615760	NP_230400.1	co-chaperone HscB	1.0355	7.26014	7.23502	7.28534	7.23502	7.28534	131.087	143.733	392	450
gene761	NC_002505.1	803807	805657	+	protein_coding	VC0752	2615761	NP_230401.1	chaperone protein HscA	1.02173	7.53031	7.51482	7.54583	7.51482	7.54583	162.206	169.088	1740	1899
gene762	NC_002505.1	805671	806009	+	protein_coding	VC0753	2615762	NP_230402.2	ferredoxin	1.0111	7.43242	7.42446	7.44039	7.42446	7.44039	152.703	155.577	300	320
gene763	NC_002505.1	806058	806252	+	protein_coding	VC0754	2615763	NP_230403.1	hypothetical protein	1.40801	7.07331	6.83079	7.32445	6.83079	7.32445	99.9927	146.219	113	173
gene764	NC_002505.1	806472	807761	+	protein_coding	VC0755	2615764	NP_230404.2	aminopeptidase	-1.31922	9.12743	9.32946	8.92977	9.32946	8.92977	550.032	459.69	4112	3598
gene765	NC_002505.1	807964	808392	+	protein_coding	VC0756	2615299	NP_230405.1	nucleoside diphosphate kinase	-1.14087	9.30151	9.39706	9.20693	9.39706	9.20693	571.559	541.312	1421	1409
gene766	NC_002505.1	808566	809687	+	protein_coding	VC0757	2615300	NP_230406.1	ribosomal RNA large subunit methyltransferase N	-1.4287	7.06169	7.32373	6.80903	7.32373	6.80903	140.258	100.475	912	684
gene767	NC_002505.1	810001	811083	+	protein_coding	VC0758	2615301	NP_230407.2	hypothetical protein	-1.24855	8.42137	8.58302	8.26277	8.58302	8.26277	342.399	283.516	2149	1863
gene768	NC_002505.1	811088	812218	+	protein_coding	VC0759	2615302	NP_230408.1	4-hydroxy-3-methylbut-2-en-1-yl diphosphate synthase	-1.22063	9.00698	9.15194	8.86432	9.15194	8.86432	503.015	441.398	3297	3029
gene769	NC_002505.1	812244	813512	+	protein_coding	VC0760	2615303	NP_230409.1	histidyl-tRNA synthetase	-1.18418	9.18328	9.30603	9.06215	9.30603	9.06215	543.905	494.831	4000	3810
gene770	NC_002505.1	813549	814163	+	protein_coding	VC0761	2615304	NP_230410.1	hypothetical protein	-1.16203	9.63086	9.7398	9.52315	9.7398	9.52315	744.086	680.427	2652	2539
gene771	NC_002505.1	814176	815336	+	protein_coding	VC0762	2615305	NP_230411.1	outer membrane protein assembly complex subunit YfgL	-1.07644	9.47735	9.53063	9.42436	9.53063	9.42436	648.749	630.722	4365	4443
gene772	NC_002505.1	815529	817013	+	protein_coding	VC0763	2615306	NP_230412.1	GTP-binding protein EngA	1.18833	8.77776	8.65417	8.90311	8.65417	8.90311	361.956	451.379	3115	4067
gene773	NC_002505.1	817034	817951	+	protein_coding	VC0764	2615307	NP_230413.1	hypothetical protein	1.13774	6.05483	5.96246	6.14863	5.96246	6.14863	53.0067	62.2989	282	347
gene774	NC_002505.1	818256	818489	+	protein_coding	VC0765	2615308	NP_230414.1	hypothetical protein	1.43881	8.94916	8.69057	9.21544	8.69057	9.21544	377.554	545.154	512	774
gene775	NC_002505.1	818470	819810	-	protein_coding	VC0766	2615309	NP_230415.1	exodeoxyribonuclease VII large subunit	-1.08507	6.63491	6.69406	6.57627	6.69406	6.57627	89.9442	83.8203	699	682
gene776	NC_002505.1	820012	821481	+	protein_coding	VC0767	2615310	NP_230416.1	inosine 5'-monophosphate dehydrogenase	-1.29791	8.32456	8.51478	8.13859	8.51478	8.13859	327.852	255.518	2793	2279
gene777	NC_002505.1	821588	823141	+	protein_coding	VC0768	2615311	NP_230417.1	GMP synthase	-1.46398	7.79465	8.07444	7.52454	8.07444	7.52454	238.733	165.874	2150	1564
gene778	NC_002505.1	823377	825101	+	protein_coding	VC0769	2615312	NP_230418.1	chitinase	-1.42718	4.51767	4.78154	4.26837	4.78154	4.26837	22.307	15.7648	223	165
gene779	NC_002505.1	825292	825885	+	protein_coding	VC0770	2615313	NP_230419.1	hypothetical protein	-1.2928	8.95111	9.13828	8.76778	9.13828	8.76778	499.07	404.543	1718	1458
gene780	NC_002505.1	826197	827078	+	protein_coding	VC0771	2615314	NP_230420.1	vibriobactin-specific isochorismatase	1.09524	4.00477	3.93969	4.07094	3.93969	4.07094	11.5427	13.4542	59	72
gene781	NC_002505.1	827179	828810	-	protein_coding	VC0772	2615315	NP_230421.1	2%2C3-dihydroxybenzoate-AMP ligase	1.1543	3.09097	2.9892	3.19621	2.9892	3.19621	5.49804	6.86724	52	68
gene782	NC_002505.1	828821	830008	-	protein_coding	VC0773	2615316	NP_230422.1	vibriobactin-specific isochorismate synthase	-1.53046	1.78008	2.11334	1.49937	2.11334	1.49937	2.7597	1.66479	19	12
gene783	NC_002505.1	830176	830964	+	protein_coding	VC0774	2615317	NP_230423.1	2%2C3-dihydro-2%2C3-dihydroxybenzoate dehydrogenase	-1.75916	3.11128	3.54529	2.73041	3.54529	2.73041	8.52928	5.01335	39	24
gene784	NC_002505.1	830976	832292	-	protein_coding	VC0775	2615318	NP_230424.1	vibriobactin synthesis protein	-1.21145	1.72355	1.86746	1.59073	1.86746	1.59073	2.22735	1.87715	17	15
gene785	NC_002505.1	832470	833447	+	protein_coding	VC0776	2615319	NP_230425.1	iron-enterobactin transporter substrate-binding protein	1.02001	3.13393	3.11967	3.14826	3.11967	3.14826	5.9988	6.74085	34	40
gene786	NC_002505.1	833444	834496	+	protein_coding	VC0777	2615320	NP_230426.1	ferric vibriobactin ABC transporter permease	1.05956	3.00961	2.96816	3.05163	2.96816	3.05163	5.40767	6.26074	33	40
gene787	NC_002505.1	834475	835551	+	protein_coding	VC0778	2615321	NP_230427.1	ferric vibriobactin ABC transporter permease	1.07038	3.15194	3.10326	3.20138	3.10326	3.20138	5.92803	6.88637	37	45
gene788	NC_002505.1	835668	836507	+	protein_coding	VC0779	2615322	NP_230428.1	ferric vibriobactin ABC transporter ATP-binding protein	1.20823	3.63136	3.49748	3.77037	3.49748	3.77037	8.21685	10.7914	40	55
gene789	NC_002505.1	836438	837223	+	protein_coding	VC0780	2615323	NP_230429.1	vibriobactin synthase component D	1.33338	3.50734	3.30593	3.72102	3.30593	3.72102	7.02509	10.2747	32	49
gene790	NC_002505.1	837233	838159	+	protein_coding	VC0781	2615324	NP_230430.1	LysR family transcriptional regulator	-1.23753	6.25955	6.41516	6.10771	6.41516	6.10771	73.34	60.4495	394	340
gene791	NC_002505.1	838377	840359	+	protein_coding	VC0783	2615326	NP_230432.1	hypothetical protein	1.14096	4.26853	4.17447	4.36472	4.17447	4.36472	14.1837	17.1214	163	206
gene792	NC_002505.1	840439	841989	-	protein_coding	VC0784	2615327	NP_230433.1	sodium/alanine symporter	-1.16647	4.10844	4.22101	3.99886	4.22101	3.99886	14.6854	12.6453	132	119
gene793	NC_002505.1	842367	843632	-	protein_coding	VC0786	2615329	NP_230435.1	D-amino acid dehydrogenase small subunit	1.3462	4.36252	4.15334	4.58223	4.15334	4.58223	13.9024	19.7881	102	152
gene794	NC_002505.1	843733	844665	+	protein_coding	VC0787	2615330	NP_230436.1	LysR family transcriptional regulator	-1.0805	4.48717	4.54337	4.43167	4.54337	4.43167	18.6795	17.6649	101	100
gene795	NC_002505.1	844790	845119	+	protein_coding	VC0788	2615331	NP_230437.1	DOPA-dioxygenase-like protein	-1.13329	5.43348	5.52449	5.34397	5.52449	5.34397	38.6939	34.9605	74	70
gene796	NC_002505.1	845285	845557	+	protein_coding	VC0789	2615332	NP_230438.1	hypothetical protein	1.01188	5.86608	5.85756	5.8746	5.85756	5.8746	49.3011	51.3157	78	85
gene797	NC_002505.1	845591	846274	-	protein_coding	VC0790	2615333	NP_230439.1	transcriptional regulator CitB	-1.35622	6.50278	6.72629	6.2867	6.72629	6.2867	92.0792	67.9496	365	282
gene798	NC_002505.1	846288	847985	-	protein_coding	VC0791	2615334	NP_230440.1	sensor kinase citA	-1.15913	5.63226	5.73979	5.52674	5.73979	5.52674	45.5266	39.8931	448	411
gene799	NC_002505.1	848056	849357	-	protein_coding	VC0792	2615335	NP_230441.1	oxaloacetate decarboxylase subunit beta	-1.0955	2.28707	2.3538	2.22222	2.3538	2.22222	3.31325	3.4178	25	27
gene800	NC_002505.1	849373	851171	-	protein_coding	VC0793m	2614956	NP_230442.1	oxaloacetate decarboxylase	1.41292	1.52832	1.29919	1.79787	1.29919	1.79787	1.34283	2.38197	14	26
gene801	NC_002505.1	851190	851609	-	protein_coding	VC0794	2615337	NP_230443.1	hypothetical protein	-1.22985	1.07004	1.22964	0.931158	1.22964	0.931158	1.23253	0.784828	3	2
gene802	NC_002505.1	851557	852903	-	protein_coding	VC0795	2615338	NP_230444.1	citrate/sodium symporter	1.96834	0.527808	0.230679	1.20766	0.230679	1.20766	0.128102	0.97885	1	8
gene803	NC_002505.1	853165	854235	+	protein_coding	VC0796	2615339	NP_230445.1	[citrate (pro-3S)-lyase] ligase	1.11818	1.17418	1.09636	1.25752	1.09636	1.25752	0.966688	1.07722	6	7
gene805	NC_002505.1	854565	855455	+	protein_coding	VC0798	2615341	NP_230447.1	citrate lyase subunit beta	1.06008	1.45668	1.4152	1.49937	1.4152	1.49937	1.5493	1.66479	8	9
gene806	NC_002505.1	855466	856995	+	protein_coding	VC0799	2615342	NP_230448.2	citrate lyase subunit alpha	1.43415	2.03516	1.79162	2.31181	1.79162	2.31181	2.14283	3.66253	19	34
gene807	NC_002505.1	856992	857528	+	protein_coding	VC0800	2615343	NP_230449.1	apo-citrate lyase phosphoribosyl-dephospho-CoA transferase	1.71756	2.24234	1.88586	2.66622	1.88586	2.66622	2.24931	4.91066	7	16
gene808	NC_002505.1	857506	858447	+	protein_coding	VC0801	2615344	NP_230450.1	2-(5''-triphosphoribosyl)-3'-dephosphocoenzyme-A synthase	1.1758	2.3116	2.19773	2.43137	2.19773	2.43137	2.93085	4.02412	16	23
gene809	NC_002505.1	858794	859192	+	protein_coding	VC0802	2615345	NP_230451.1	hypothetical protein	-1.14521	5.89439	5.99301	5.79739	5.99301	5.79739	54.4907	48.3289	126	117
gene810	NC_002505.1	859267	860040	+	protein_coding	VC0803	2615346	NP_230452.1	RNA methyltransferase	-1.09825	6.60473	6.67268	6.53747	6.67268	6.53747	88.2834	81.5552	396	383
gene811	NC_002505.1	860219	860542	-	protein_coding	VC0804	2615347	NP_230453.1	ferredoxin	1.07053	5.66304	5.61409	5.71242	5.61409	5.71242	41.5407	45.273	78	89
gene812	NC_002505.1	860789	862405	+	protein_coding	VC0806	2615349	NP_230455.1	hypothetical protein	-1.18185	6.5495	6.67114	6.43009	6.67114	6.43009	88.2511	75.6289	827	742
gene813	NC_002505.1	862473	863156	-	protein_coding	VC0807	2615350	NP_230456.1	hypothetical protein	1.00352	5.12766	5.12513	5.1302	5.12513	5.1302	29.2635	30.1195	116	125
gene814	NC_002505.1	863128	863280	-	protein_coding	VC0808	2615351	NP_230457.1	hypothetical protein	-1.44536	4.96745	5.24027	4.70884	5.24027	4.70884	31.5785	21.5443	28	20
gene815	NC_002505.1	863289	865058	+	protein_coding	VC0809	2615352	NP_230458.1	hypothetical protein	-1.04099	5.0831	5.11216	5.0542	5.11216	5.0542	28.8565	28.2139	296	303
gene816	NC_002505.1	865250	865765	+	protein_coding	VC0810	2615353	NP_230459.1	hypothetical protein	-1.4533	4.26874	4.54692	4.00759	4.54692	4.00759	18.7268	12.7763	56	40
gene817	NC_002505.1	865899	866803	-	pseudogene	VC0811	2615354	.	.	-1.14283	6.98129	7.07826	6.88565	7.07826	6.88565	117.451	105.444	616	579
gene818	NC_002505.1	866873	869812	-	protein_coding	VC0812	2615355	NP_230461.1	helicase-like protein	-1.12234	6.49473	6.57851	6.412	6.57851	6.412	82.4033	74.6147	1404	1331
gene819	NC_002505.1	869813	870391	-	protein_coding	VC0813	2615356	NP_230462.1	tellurite resistance protein-like protein	-1.26821	7.1091	7.28256	6.93977	7.28256	6.93977	135.599	109.307	455	384
gene820	NC_002505.1	870819	871298	-	protein_coding	VC0814	2615357	NP_230463.1	transcriptional regulator	1.07446	5.41437	5.36282	5.46643	5.36282	5.46643	34.5108	38.1132	96	111
gene821	NC_002505.1	871283	872653	-	protein_coding	VC0815	2615358	NP_230464.1	hypothetical protein	1.08011	5.03907	4.98379	5.09496	4.98379	5.09496	26.1788	29.0919	208	242
gene823	NC_002505.1	873242	874225	+	protein_coding	VC0817	2615360	NP_230466.1	transposase	-1.04601	4.4758	4.50837	4.44347	4.50837	4.44347	18.2374	17.9218	104	107
gene824	NC_002505.1	874251	874931	-	pseudogene	VC0818	2614485	.	.	-1.15921	3.72139	3.82949	3.61634	3.82949	3.61634	10.3887	9.43868	41	39
gene825	NC_002505.1	875273	876712	-	protein_coding	VC0819	2614486	NP_230467.2	aldehyde dehydrogenase	-1.29785	1.81022	2.00802	1.6319	2.00802	1.6319	2.51641	1.94572	21	17
gene826	NC_002505.1	876974	880015	+	protein_coding	VC0820	2614487	NP_230468.1	ToxR-activated gene A protein	-1.01819	4.23399	4.24701	4.22101	4.24701	4.22101	14.9751	15.3328	264	283
gene827	NC_002505.1	880128	884728	+	pseudogene	VC0821	2614488	.	.	1.09153	5.71837	5.65554	5.78189	5.65554	5.78189	42.9791	47.5707	1146	1328
gene828	NC_002505.1	884725	885663	+	protein_coding	VC0823	2614490	NP_230471.1	hypothetical protein	1	7.37662	7.37662	7.37662	7.37662	7.37662	146.643	150.07	798	855
gene829	NC_002505.1	885773	886267	+	protein_coding	VC0824	2614491	NP_230472.1	2-Cys peroxiredoxin	1.05929	9.01726	8.97581	9.0589	8.97581	9.0589	453.52	494.775	1301	1486
gene830	NC_002505.1	886543	888405	-	protein_coding	VC0825	2614492	NP_230473.1	toxin co-regulated pilus biosynthesis protein I	-1.12173	3.5527	3.63653	3.4708	3.63653	3.4708	9.26215	8.40436	100	95
gene831	NC_002505.1	888846	889511	+	protein_coding	VC0826	2614493	NP_230474.1	toxin co-regulated pilus biosynthesis protein P	1.01115	10.0741	10.0661	10.0821	10.0661	10.0821	1007.86	1069.56	3890	4322
gene832	NC_002505.1	889496	889906	+	protein_coding	VC0827	2614494	NP_230475.1	toxin co-regulated pilus biosynthesis protein H	1.02808	10.1621	10.1422	10.1821	10.1422	10.1821	1053.8	1142.47	2510	2849
gene833	NC_002505.1	890449	891123	+	protein_coding	VC0828	2614495	NP_230476.1	toxin co-regulated pilin	1.14059	7.35295	7.25867	7.44845	7.25867	7.44845	133.697	156.024	523	639
gene834	NC_002505.1	891203	892495	+	protein_coding	VC0829	2614496	NP_230477.1	toxin co-regulated pilus biosynthesis protein B	1.00619	5.65658	5.65213	5.66103	5.65213	5.66103	42.8382	43.5935	321	342
gene835	NC_002505.1	892495	892947	+	protein_coding	VC0830	2614497	NP_230478.1	toxin co-regulated pilus biosynthesis protein Q	-1.10733	4.66806	4.74219	4.5951	4.74219	4.5951	21.7121	20.0105	57	55
gene836	NC_002505.1	892950	894419	+	protein_coding	VC0831	2614498	NP_230479.1	toxin co-regulated pilus biosynthesis outer membrane protein C	-1.04626	4.97258	5.00531	4.94007	5.00531	4.94007	26.6461	25.8993	227	231
gene837	NC_002505.1	894412	894867	+	protein_coding	VC0832	2614499	NP_230480.1	toxin co-regulated pilus biosynthesis protein R	-1.43847	3.70722	3.97875	3.45422	3.97875	3.45422	12.109	8.31298	32	23
gene838	NC_002505.1	894855	895691	+	protein_coding	VC0833	2614500	NP_230481.1	toxin co-regulated pilus biosynthesis protein D	-1.07281	4.70257	4.75354	4.65214	4.75354	4.65214	21.8527	20.8725	106	106
gene839	NC_002505.1	895707	896165	+	protein_coding	VC0834	2614501	NP_230482.1	toxin co-regulated pilus biosynthesis protein S	-1.75709	4.54279	4.96755	4.15436	4.96755	4.15436	25.9395	14.3629	69	40
gene840	NC_002505.1	896155	897666	+	protein_coding	VC0835	2614502	NP_230483.1	toxin co-regulated pilus biosynthesis protein T	-1.12144	4.77976	4.86315	4.6978	4.86315	4.6978	23.8517	21.3648	209	196
gene841	NC_002505.1	897641	898663	+	protein_coding	VC0836	2614503	NP_230484.1	toxin co-regulated pilus biosynthesis protein E	-1.01373	4.25684	4.26668	4.24701	4.26668	4.24701	15.3494	15.6275	91	97
gene842	NC_002505.1	898673	899689	+	protein_coding	VC0837	2614504	NP_230485.1	toxin co-regulated pilus biosynthesis protein F	-1.19835	6.45209	6.58394	6.32289	6.58394	6.32289	82.629	69.5233	487	429
gene843	NC_002505.1	899896	900726	+	protein_coding	VC0838	2614505	NP_230486.1	TCP pilus virulence regulatory protein	-1.00563	4.58041	4.58446	4.57636	4.58446	4.57636	19.3111	19.6349	93	99
gene844	NC_002505.1	900726	901487	+	protein_coding	VC0839	2614506	NP_230487.1	leader peptidase TcpJ	-1.10571	4.19889	4.272	4.12703	4.272	4.12703	15.3985	14.0589	68	65
gene845	NC_002505.1	901494	903374	+	protein_coding	VC0840	2614507	NP_230488.1	accessory colonization factor AcfB	-1.03683	5.86124	5.88739	5.83521	5.88739	5.83521	50.0874	49.6807	546	567
gene846	NC_002505.1	903380	904150	+	protein_coding	VC0841	2614508	NP_230489.1	accessory colonization factor AcfC	1.18297	6.28773	6.16769	6.4101	6.16769	6.4101	61.994	74.6045	277	349
gene847	NC_002505.1	904166	904639	+	protein_coding	VC0842	2614509	NP_230490.1	hypothetical protein	-1.00841	2.4607	2.46675	2.45467	2.46675	2.45467	3.64038	4.1725	10	12
gene848	NC_002505.1	904648	905556	+	protein_coding	VC0843	2614510	NP_230491.1	TagE protein	-1.26112	4.66265	4.83301	4.4983	4.83301	4.4983	23.3489	18.494	123	102
gene849	NC_002505.1	905559	906206	-	protein_coding	VC0844	2614511	NP_230492.1	accessory colonization factor AcfA	-1.13963	3.65787	3.75337	3.5648	3.75337	3.5648	9.85261	8.90198	37	35
gene850	NC_002505.1	906379	910941	+	protein_coding	VC0845	2614512	NP_230493.1	accessory colonization factor AcfD	-1.1108	5.63311	5.70942	5.55782	5.70942	5.55782	44.6984	40.7791	1182	1129
gene851	NC_002505.1	911517	912207	-	pseudogene	VC0846	2614513	.	.	1.25441	4.38569	4.22523	4.55224	4.22523	4.55224	14.7332	19.3197	59	81
gene852	NC_002505.1	912856	914124	-	protein_coding	VC0847	2614514	NP_230494.1	phage family integrase	1.20168	6.04191	5.91084	6.17589	5.91084	6.17589	50.9911	63.5098	375	489
gene853	NC_002505.1	914726	915211	-	protein_coding	VC0848	2614515	NP_230495.1	SsrA-binding protein	-1.08563	9.44253	9.50198	9.38345	9.50198	9.38345	631.632	620.256	1779	1829
gene854	NC_002505.1	915389	915829	+	protein_coding	VC0849	2614516	NP_230496.1	hypothetical protein	-1.02124	6.70443	6.71961	6.68929	6.71961	6.68929	91.5592	91.5633	234	245
gene855	NC_002505.1	915826	916137	+	protein_coding	VC0850	2614517	NP_230497.1	hypothetical protein	-1.02268	5.98682	6.00302	5.97067	6.00302	5.97067	54.7527	54.938	99	104
gene856	NC_002505.1	916215	916625	-	protein_coding	VC0851	2614518	NP_230498.1	small protein A	-1.17054	8.47918	8.59353	8.36636	8.59353	8.36636	343.848	306.77	819	765
gene857	NC_002505.1	916733	918397	-	protein_coding	VC0852	2614519	NP_230499.1	recombination and repair protein	-1.29714	6.91463	7.10484	6.7295	7.10484	6.7295	119.7	94.5329	1155	955
gene858	NC_002505.1	918527	919411	-	protein_coding	VC0853	2614520	NP_230500.1	inorganic polyphosphate/ATP-NAD kinase	1.12227	6.97164	6.88892	7.05534	6.88892	7.05534	103.532	119.932	531	644
gene859	NC_002505.1	919557	920159	+	protein_coding	VC0854	2614521	NP_230501.1	heat shock protein GrpE	1.36893	8.68351	8.45995	8.91299	8.45995	8.91299	314.489	454.536	1099	1663
gene860	NC_002505.1	920423	922330	+	protein_coding	VC0855	2614522	NP_230502.1	molecular chaperone DnaK	1.84933	9.86345	9.42991	10.3169	9.42991	10.3169	585.489	1282.84	6474	14851
gene861	NC_002505.1	922531	923676	+	protein_coding	VC0856	2614523	NP_230503.1	molecular chaperone DnaJ	1.81852	6.42646	6.00954	6.8723	6.00954	6.8723	54.9582	104.267	365	725
gene862	NC_002505.1	923726	924169	-	protein_coding	VC0857	2614524	NP_230504.1	fimbrial assembly protein PilE	-3.34767	3.38266	4.36472	2.62156	4.36472	2.62156	16.3227	4.82563	42	13
gene863	NC_002505.1	924224	924778	+	protein_coding	VC0858	2614525	NP_230505.1	type IV pilin	-1.89759	1.45242	1.98624	1.06207	1.98624	1.06207	2.48726	0.890886	8	3
gene864	NC_002505.1	924747	925349	+	protein_coding	VC0859	2614526	NP_230506.1	hypothetical protein	-1.50152	2.0964	2.41001	1.82359	2.41001	1.82359	3.43391	2.45991	12	9
gene865	NC_002505.1	925340	926581	+	protein_coding	VC0860	2614527	NP_230507.1	hypothetical protein	-1.12167	1.44964	1.53483	1.36918	1.53483	1.36918	1.66719	1.1943	12	9
gene866	NC_002505.1	926571	926984	+	protein_coding	VC0861	2614528	NP_230508.1	type IV pilin	-1.28191	1.81284	2.00082	1.64253	2.00082	1.64253	2.50078	1.99051	6	5
gene867	NC_002505.1	927021	927389	+	protein_coding	VC0862	2614529	NP_230509.1	hypothetical protein	-1.32754	1.73279	1.94918	1.54042	1.94918	1.54042	2.33813	1.7866	5	4
gene868	NC_002505.1	927382	928941	+	protein_coding	VC0863	2614530	NP_230510.1	hypothetical protein	-1.58944	7.68653	8.02805	7.35953	8.02805	7.35953	231.51	149.178	2093	1412
gene869	NC_002505.1	929010	929591	+	protein_coding	VC0864	2614531	NP_230511.1	hypothetical protein	-1.40543	5.63771	5.88855	5.39755	5.88855	5.39755	50.1058	36.2477	169	128
gene870	NC_002505.1	929947	931539	-	protein_coding	VC0866	2614533	NP_230513.1	transglycosylase	-1.03748	6.6381	6.66469	6.61161	6.66469	6.61161	87.8476	86.3902	811	835
gene871	NC_002505.1	931640	931852	+	protein_coding	VC0868	2614535	NP_230515.1	hypothetical protein	2.10048	2.44852	1.97101	3.04172	1.97101	3.04172	2.43034	6.19019	3	8
gene872	NC_002505.1	931849	935742	+	protein_coding	VC0869	2614536	NP_230516.1	phosphoribosylformylglycinamidine synthase	-2.75336	5.61702	6.39493	4.93374	6.39493	4.93374	72.4957	25.7337	1636	608
gene874	NC_002505.1	936465	936656	-	protein_coding	VC0871	2614538	NP_230518.1	hypothetical protein	-1.18454	7.45744	7.5806	7.33628	7.5806	7.33628	168.959	146.787	188	171
gene875	NC_002505.1	936662	936865	-	protein_coding	VC0872	2614539	NP_230519.1	hypothetical protein	-1.03358	6.9971	7.02097	6.97332	7.02097	6.97332	113.344	112.3	134	139
gene876	NC_002505.1	936968	937612	-	protein_coding	VC0873	2614540	NP_230520.1	hypothetical protein	1.14563	5.74781	5.65057	5.84672	5.65057	5.84672	42.8041	50.083	160	196
gene877	NC_002505.1	937854	939569	-	protein_coding	VC0875	2614542	NP_230522.1	prolyl-tRNA synthetase	1.17222	8.91812	8.80423	9.03348	8.80423	9.03348	400.916	484.261	3987	5042
gene878	NC_002505.1	939795	940490	-	protein_coding	VC0876	2614543	NP_230523.1	hypothetical protein	1.03318	6.35323	6.32973	6.37683	6.32973	6.37683	69.1703	72.4613	279	306
gene879	NC_002505.1	940625	940882	+	protein_coding	VC0878	2614545	NP_230525.1	50S ribosomal protein L31 type B	1.99809	4.52343	4.05159	5.05021	4.05159	5.05021	12.7075	28.1078	19	44
gene881	NC_002505.1	941187	942791	+	protein_coding	VC0880	2614547	NP_230527.1	hypothetical protein	-1.01473	4.11929	4.12985	4.10876	4.12985	4.10876	13.4388	13.8628	125	135
gene882	NC_002505.1	942857	943306	-	protein_coding	VC0881	2614110	NP_230528.1	hypothetical protein	1.07277	6.3044	6.25393	6.35527	6.25393	6.35527	65.187	71.0531	170	194
gene883	NC_002505.1	943303	943602	-	protein_coding	VC0882	2614111	NP_230529.1	hypothetical protein	-1.04515	6.75467	6.78659	6.72289	6.78659	6.72289	96.6301	93.9439	168	171
gene884	NC_002505.1	944367	944990	+	protein_coding	VC0884	2614113	NP_230531.1	acetyltransferase-like protein	1.32447	5.58214	5.38311	5.78853	5.38311	5.78853	35.1191	47.8066	127	181
gene885	NC_002505.1	944947	945249	-	protein_coding	VC0885	2614114	NP_230532.1	hypothetical protein	1.69185	4.50403	4.14067	4.89927	4.14067	4.89927	13.6676	25.0212	24	46
gene886	NC_002505.1	945253	946290	-	protein_coding	VC0886	2614115	NP_230533.1	hypothetical protein	1.52648	4.15367	3.85975	4.46996	3.85975	4.46996	10.8054	18.2597	65	115
gene887	NC_002505.1	946379	946690	+	protein_coding	VC0887	2614116	NP_230534.1	hypothetical protein	1.26704	5.8167	5.64848	5.98994	5.64848	5.98994	42.5854	55.4662	77	105
gene888	NC_002505.1	946691	947425	+	protein_coding	VC0888	2614117	NP_230535.1	tRNA pseudouridine synthase C	-1.02496	5.78243	5.80025	5.76468	5.80025	5.76468	47.423	47.0897	202	210
gene889	NC_002505.1	947523	949403	-	protein_coding	VC0889	2614118	NP_230536.1	1-deoxy-D-xylulose-5-phosphate synthase	-1.00308	7.54455	7.54677	7.54233	7.54677	7.54233	165.123	168.582	1800	1924
gene890	NC_002505.1	949423	950307	-	protein_coding	VC0890	2614119	NP_230537.1	geranyltranstransferase	-1.15729	7.09501	7.20117	6.99042	7.20117	6.99042	128.294	114.159	658	613
gene891	NC_002505.1	950349	950591	-	protein_coding	VC0891	2614120	NP_230538.1	exodeoxyribonuclease VII small subunit	-1.39956	7.67557	7.92188	7.43691	7.92188	7.43691	215.87	155.318	304	229
gene892	NC_002505.1	950906	951670	+	protein_coding	VC0892	2614121	NP_230539.1	flagellar motor protein PomA	-1.07692	7.37467	7.42832	7.32141	7.42832	7.32141	152.93	146.07	678	678
gene893	NC_002505.1	951682	952638	+	protein_coding	VC0893	2614122	NP_230540.1	flagellar motor protein MotB	-1.1282	7.18233	7.26987	7.09585	7.26987	7.09585	134.689	124.515	747	723
gene894	NC_002505.1	952942	954393	+	protein_coding	VC0894	2614123	NP_230541.2	thiamine biosynthesis protein ThiI	1.17246	7.06639	6.95256	7.18209	6.95256	7.18209	108.143	131.669	910	1160
gene895	NC_002505.1	955014	955934	+	protein_coding	VC0896	2614125	NP_230543.1	DNA-binding transcriptional activator GcvA	-1.0019	5.40663	5.408	5.40526	5.408	5.40526	35.9721	36.3271	192	203
gene896	NC_002505.1	955956	956342	+	protein_coding	VC0897	2614126	NP_230544.1	hypothetical protein	1.10676	5.81055	5.73784	5.88418	5.73784	5.88418	45.4793	51.9568	102	122
gene897	NC_002505.1	956372	957223	-	protein_coding	VC0898	2614127	NP_230545.1	exonuclease IX	-1.12387	6.60016	6.68494	6.51646	6.68494	6.51646	89.3148	80.6659	441	417
gene898	NC_002505.1	957262	958635	-	protein_coding	VC0899	2614128	NP_230546.1	hypothetical protein	-1.52909	8.63702	8.94879	8.33611	8.94879	8.33611	446.58	299.76	3556	2499
gene899	NC_002505.1	958840	960414	-	protein_coding	VC0900	2614129	NP_230547.1	GGDEF family protein	-1.11503	8.36495	8.44387	8.28678	8.44387	8.28678	312.459	286.619	2852	2739
gene900	NC_002505.1	960516	962777	-	protein_coding	VC0901	2614192	NP_230548.1	hypothetical protein	-1.10714	5.23538	5.30931	5.16247	5.30931	5.16247	33.1834	30.8935	435	424
gene901	NC_002505.1	962792	963637	-	protein_coding	VC0902	2614193	NP_230549.2	7-cyano-7-deazaguanine reductase	-1.07969	6.18311	6.23867	6.12805	6.23867	6.12805	64.6567	61.3669	317	315
gene902	NC_002505.1	963686	964282	+	protein_coding	VC0903	2614194	NP_230550.1	SecY interacting protein Syd	1.0667	5.74992	5.70353	5.79669	5.70353	5.79669	44.5114	48.3123	154	175
gene903	NC_002505.1	964284	965060	+	protein_coding	VC0904	2614195	NP_230551.1	hypothetical protein	-1.05991	5.28302	5.32516	5.24122	5.32516	5.24122	33.5336	32.4537	151	153
gene904	NC_002505.1	965193	966002	-	protein_coding	VC0905	2614196	NP_230552.2	DL-methionine transporter substrate-binding subunit	1.3163	7.09563	6.90015	7.29664	6.90015	7.29664	104.384	144.466	490	710
gene905	NC_002505.1	966039	966716	-	protein_coding	VC0906	2614197	NP_230553.1	ABC transporter permease	-1.23344	5.46877	5.62221	5.31952	5.62221	5.31952	41.7387	34.2755	164	141
gene906	NC_002505.1	966706	967740	-	protein_coding	VC0907	2614198	NP_230554.1	DL-methionine transporter ATP-binding subunit	-1.27975	5.06378	5.24484	4.88898	5.24484	4.88898	31.8433	24.8415	191	156
gene907	NC_002505.1	967976	968536	+	protein_coding	VC0908	2614199	NP_230555.1	D%2CD-heptose 1%2C7-bisphosphate phosphatase	-1.10886	7.59674	7.67165	7.52257	7.67165	7.52257	180.551	165.401	587	563
gene908	NC_002505.1	968601	969551	+	protein_coding	VC0909	2614200	NP_230556.1	trehalose repressor	-1.18454	7.14973	7.27294	7.02861	7.27294	7.02861	135.176	117.155	745	676
gene909	NC_002505.1	969788	971224	+	protein_coding	VC0910	2614201	NP_230557.1	PTS system trehalose(maltose)-specific transporter subunits IIBC	-1.74734	10.3568	10.7672	9.962	10.7672	9.962	1733.82	957.343	14439	8347
gene910	NC_002505.1	971304	972992	+	protein_coding	VC0911	2614202	NP_230558.1	trehalose-6-phosphate hydrolase	-1.62783	10.2572	10.6147	9.91177	10.6147	9.91177	1515.59	927.212	14835	9502
gene915	NC_002505.1	974049	975107	+	protein_coding	VC0913	2614133	NP_230560.1	hypothetical protein	-1.16994	6.18896	6.30322	6.07678	6.30322	6.07678	67.4573	59.2956	414	381
gene916	NC_002505.1	975107	978217	+	protein_coding	VC0914	2614134	NP_230561.1	multidrug resistance protein	-1.09369	6.33277	6.3977	6.26849	6.3977	6.26849	72.6046	67.1229	1309	1267
gene917	NC_002505.1	978644	979144	+	protein_coding	VC0916	2614136	NP_230563.1	phosphotyrosine protein phosphatase	1.81405	2.35106	1.96038	2.8196	1.96038	2.8196	2.41093	5.26352	7	16
gene918	NC_002505.1	979457	980575	+	protein_coding	VC0917	2614137	NP_230564.1	UDP-N-acetylglucosamine 2-epimerase	-1.27585	2.00694	2.19035	1.83889	2.19035	1.83889	2.92987	2.50387	19	17
gene919	NC_002505.1	980595	981836	+	protein_coding	VC0918	2614138	NP_230565.1	UDP-N-acetyl-D-mannosamine dehydrogenase	1.10442	3.07799	3.00717	3.15047	3.00717	3.15047	5.55729	6.76772	40	51
gene920	NC_002505.1	981833	982387	+	protein_coding	VC0919	2614139	NP_230566.1	serine acetyltransferase-like protein	-2.53417	2.51829	3.27684	1.93533	3.27684	1.93533	6.83997	2.67266	22	9
gene921	NC_002505.1	982384	983532	+	protein_coding	VC0920	2614140	NP_230567.1	exopolysaccharide biosynthesis protein EpsF	-1.61943	1.9675	2.34573	1.65025	2.34573	1.65025	3.3039	2.00818	22	14
gene922	NC_002505.1	983529	984938	+	protein_coding	VC0921	2614141	NP_230568.1	polysaccharide export protein	-1.01659	2.21928	2.23118	2.20744	2.23118	2.20744	3.05946	3.38979	25	29
gene923	NC_002505.1	984935	986155	+	protein_coding	VC0922	2614142	NP_230569.1	hypothetical protein	-1.813	3.70861	4.16255	3.30417	4.16255	3.30417	13.9909	7.42405	99	55
gene924	NC_002505.1	986166	986597	+	protein_coding	VC0923	2614143	NP_230570.1	serine acetyltransferase-like protein	-1.41484	4.69179	4.94879	4.44815	4.94879	4.44815	25.5635	17.9311	64	47
gene925	NC_002505.1	986597	987937	+	protein_coding	VC0924	2614144	NP_230571.1	capsular polysaccharide biosynthesis protein CapK	-1.26016	5.43313	5.60249	5.26889	5.60249	5.26889	41.0475	33.184	319	270
gene926	NC_002505.1	987913	989010	+	protein_coding	VC0925	2614145	NP_230572.1	polysaccharide biosynthesis protein	-1.22172	5.08544	5.23195	4.94303	5.23195	4.94303	31.4306	25.9679	200	173
gene927	NC_002505.1	989007	990179	+	protein_coding	VC0926	2614146	NP_230573.1	hypothetical protein	-1.16017	5.62789	5.73608	5.52174	5.73608	5.52174	45.4554	39.7633	309	283
gene928	NC_002505.1	990169	990921	+	protein_coding	VC0927	2614147	NP_230574.1	UDP-N-acetyl-D-mannosamine transferase	1.02493	5.19384	5.17611	5.21163	5.17611	5.21163	30.2485	31.7371	132	145
gene929	NC_002505.1	991117	991932	+	protein_coding	VC0928	2614148	NP_230575.1	hypothetical protein	-1.14682	5.30552	5.40526	5.20762	5.40526	5.20762	35.9487	31.7105	170	157
gene930	NC_002505.1	992138	993364	-	protein_coding	VC0929	2614149	NP_230576.1	hypothetical protein	1.12695	3.13666	3.05163	3.22406	3.05163	3.22406	5.76586	6.98478	41	52
gene931	NC_002505.1	993628	996501	+	protein_coding	VC0930	2614150	NP_230577.1	hemolysin-like protein	1.12182	4.72239	4.6402	4.80604	4.6402	4.80604	20.2333	23.4547	337	409
gene932	NC_002505.1	996656	997972	-	protein_coding	VC0931	2614151	NP_230578.1	hypothetical protein	1.10658	1.51591	1.44462	1.59073	1.44462	1.59073	1.57224	1.87715	12	15
gene933	NC_002505.1	998148	998635	-	pseudogene	VC0932	2614152	.	.	-1.15597	2.19563	2.30267	2.09357	2.30267	2.09357	3.18235	3.0396	9	9
gene934	NC_002505.1	999242	1000639	+	protein_coding	VC0934	2614154	NP_230581.1	capsular polysaccharide biosynthesis glycosyltransferase	-1.35113	0.929148	1.17126	0.737086	1.17126	0.737086	1.11086	0.589463	9	5
gene935	NC_002505.1	1000710	1001906	+	protein_coding	VC0935	2614155	NP_230582.1	hypothetical protein	1.17785	3.30306	3.18709	3.42325	3.18709	3.42325	6.34283	8.12366	44	59
gene936	NC_002505.1	1001910	1002437	+	protein_coding	VC0936	2614156	NP_230583.1	polysaccharide export-like protein	-1.07626	2.94972	3.00321	2.89718	3.00321	2.89718	5.55571	5.61866	17	18
gene937	NC_002505.1	1002462	1004675	+	protein_coding	VC0937	2614157	NP_230584.1	exopolysaccharide biosynthesis protein	-1.04663	4.46659	4.49958	4.43383	4.49958	4.43383	18.1595	17.7171	233	238
gene938	NC_002505.1	1004672	1005379	+	protein_coding	VC0938	2614158	NP_230585.1	hypothetical protein	-1.21162	3.72995	3.87099	3.59405	3.87099	3.59405	10.9674	9.07873	45	39
gene939	NC_002505.1	1005358	1005792	+	protein_coding	VC0939	2614159	NP_230586.1	hypothetical protein	-1.03781	6.61184	6.63866	6.58512	6.63866	6.58512	86.0786	84.1119	217	222
gene940	NC_002505.1	1005943	1006539	-	protein_coding	VC0940	2614160	NP_230587.1	hypothetical protein	-1.78504	5.01995	5.4553	4.61935	5.4553	4.61935	37.2855	20.4292	129	74
gene941	NC_002505.1	1006880	1008130	+	protein_coding	VC0941	2614161	NP_230588.2	serine hydroxymethyltransferase	1.05723	9.53267	9.49261	9.5729	9.49261	9.5729	629.801	701.282	4566	5323
gene942	NC_002505.1	1008294	1008647	-	protein_coding	VC0942	2614162	NP_230589.1	hypothetical protein	1.10175	7.90424	7.83465	7.97445	7.83465	7.97445	202.775	231.391	416	497
gene943	NC_002505.1	1008816	1009781	-	protein_coding	VC0943	2614163	NP_230590.1	lipoyl synthase	1.51784	7.92236	7.62707	8.22909	7.62707	8.22909	174.519	274.349	977	1608
gene944	NC_002505.1	1009774	1010433	-	protein_coding	VC0944	2614164	NP_230591.1	lipoate-protein ligase B	1.30241	8.06077	7.87243	8.25361	7.87243	8.25361	208.372	280.184	797	1122
gene945	NC_002505.1	1010612	1010890	-	protein_coding	VC0945	2614165	NP_230592.1	hypothetical protein	1.45929	7.23966	6.97216	7.51742	6.97216	7.51742	109.47	164.814	177	279
gene946	NC_002505.1	1011038	1012213	-	protein_coding	VC0947	2614167	NP_230594.1	D-alanyl-D-alanine carboxypeptidase	1.13829	9.15186	9.0589	9.24577	9.0589	9.24577	483.033	562.834	3292	4016
gene947	NC_002505.1	1012305	1013096	-	protein_coding	VC0948	2614168	NP_230595.1	rare lipoprotein A	1.31572	7.94493	7.74947	8.14532	7.74947	8.14532	191.073	256.585	877	1233
gene948	NC_002505.1	1013096	1014217	-	protein_coding	VC0949	2614169	NP_230596.1	rod shape-determining protein RodA	1.28612	6.07249	5.89369	6.25672	5.89369	6.25672	50.136	66.6894	326	454
gene949	NC_002505.1	1014214	1016130	-	protein_coding	VC0950	2614170	NP_230597.1	penicillin-binding protein 2	1.07757	6.91582	6.86214	6.96992	6.86214	6.96992	102.614	112.025	1140	1303
gene950	NC_002505.1	1016137	1016607	-	protein_coding	VC0951	2614171	NP_230598.1	23S rRNA (pseudouridine(1915)-N(3))-methyltransferase RlmH	1.09815	7.16879	7.10157	7.23665	7.10157	7.23665	119.432	137.87	326	394
gene951	NC_002505.1	1016610	1016927	-	protein_coding	VC0952	2614205	NP_230599.1	hypothetical protein	1.24575	8.07177	7.91482	8.23184	7.91482	8.23184	214.878	274.69	396	530
gene952	NC_002505.1	1016996	1018024	-	protein_coding	VC0953	2614206	NP_230600.1	DNA polymerase III subunit delta	1.31386	6.79511	6.60105	6.99487	6.60105	6.99487	83.8454	114.521	500	715
gene953	NC_002505.1	1018030	1018671	-	protein_coding	VC0954	2614207	NP_230601.1	rare lipoprotein B	1.06048	7.5392	7.49696	7.58168	7.49696	7.58168	160.459	173.799	597	677
gene954	NC_002505.1	1018821	1021397	-	protein_coding	VC0956	2614209	NP_230603.2	leucyl-tRNA synthetase	1.11574	8.6466	8.56796	8.72597	8.56796	8.72597	341.224	394.607	5096	6170
gene955	NC_002505.1	1021527	1021997	+	protein_coding	VC0957	2614210	NP_230604.1	hypothetical protein	-1.16886	8.70535	8.81862	8.59353	8.81862	8.59353	404.824	367.419	1105	1050
gene956	NC_002505.1	1022053	1023570	-	protein_coding	VC0958	2614211	NP_230605.1	apolipoprotein N-acyltransferase	1.08847	7.56568	7.50478	7.62707	7.50478	7.62707	160.959	178.494	1416	1644
gene957	NC_002505.1	1023611	1024486	-	protein_coding	VC0959	2614212	NP_230606.1	hemolysin	-1.00999	10.1848	10.1919	10.1776	10.1919	10.1776	1081.81	1141.47	5492	6067
gene958	NC_002505.1	1024556	1025020	-	protein_coding	VC0960	2614213	NP_230607.1	metalloprotease	1.15719	8.43792	8.33327	8.5439	8.33327	8.5439	284.992	351.603	768	992
gene959	NC_002505.1	1025017	1026120	-	protein_coding	VC0961	2614214	NP_230608.1	PhoH family protein	1.25167	8.60577	8.44537	8.76922	8.44537	8.76922	313.223	405.914	2004	2719
gene960	NC_002505.1	1026188	1027612	-	protein_coding	VC0962	2614215	NP_230609.1	(dimethylallyl)adenosine tRNA methylthiotransferase	1.02523	7.53489	7.51693	7.55288	7.51693	7.55288	162.261	170.134	1340	1471
gene961	NC_002505.1	1027836	1029029	+	protein_coding	VC0963	2614216	NP_230610.1	2-octaprenyl-3-methyl-6-methoxy-1%2C4-benzoquinol hydroxylase	-1.09409	6.01157	6.07678	5.94705	6.07678	5.94705	57.6625	54.2478	399	393
gene962	NC_002505.1	1029142	1029651	-	protein_coding	VC0964	2614217	NP_230611.1	PTS system glucose-specific transporter subunit	1.14604	10.7245	10.6266	10.8232	10.6266	10.8232	1518.14	1793.56	4487	5550
gene963	NC_002505.1	1029760	1031481	-	protein_coding	VC0965	2614218	NP_230612.1	phosphoenolpyruvate-protein phosphotransferase	-1.02865	10.0864	10.1068	10.0661	10.1068	10.0661	1034.42	1060.67	10323	11082
gene964	NC_002505.1	1031615	1031872	-	protein_coding	VC0966	2614219	NP_230613.1	phosphocarrier protein HPr	-1.01429	11.3589	11.3692	11.3487	11.3692	11.3487	2885.26	2875.3	4314	4501
gene965	NC_002505.1	1032170	1033138	-	protein_coding	VC0968	2614221	NP_230615.1	cysteine synthase A	-1.02441	7.52492	7.54233	7.50754	7.54233	7.50754	164.719	162.943	925	958
gene966	NC_002505.1	1033261	1034013	-	protein_coding	VC0969	2614222	NP_230616.1	sulfate transport protein CysZ	1.26996	6.65292	6.48277	6.82755	6.48277	6.82755	76.9961	101.777	336	465
gene967	NC_002505.1	1034243	1035118	+	protein_coding	VC0970	2614223	NP_230617.1	cell division protein ZipA	-1.05654	8.26342	8.30318	8.22384	8.30318	8.22384	277.347	272.808	1408	1450
gene968	NC_002505.1	1035251	1037260	+	protein_coding	VC0971	2614224	NP_230618.1	NAD-dependent DNA ligase LigA	1.09701	6.37443	6.30799	6.44156	6.30799	6.44156	67.9914	76.4212	792	932
gene969	NC_002505.1	1037891	1038940	+	protein_coding	VC0972	2614225	NP_230619.1	porin	-1.36049	9.75016	9.97476	9.53063	9.97476	9.53063	926.039	680.603	5635	4336
gene970	NC_002505.1	1039017	1039832	+	protein_coding	VC0973	2614226	NP_230620.1	hypothetical protein	-1.12174	7.53916	7.62248	7.45674	7.62248	7.45674	173.4	156.937	820	777
gene971	NC_002505.1	1039893	1040312	+	protein_coding	VC0974	2614227	NP_230621.1	MerR family transcriptional regulator	-1.07276	6.02111	6.07199	5.97067	6.07199	5.97067	57.5179	54.938	140	140
gene972	NC_002505.1	1040356	1040805	-	protein_coding	VC0975	2614228	NP_230622.2	hypothetical protein	1.14999	7.80159	7.70143	7.90305	7.70143	7.90305	185.975	220.851	485	603
gene973	NC_002505.1	1040813	1041733	-	protein_coding	VC0976	2614229	NP_230623.1	hypothetical protein	1.0026	8.25781	8.25594	8.25969	8.25594	8.25969	270.353	281.848	1443	1575
gene974	NC_002505.1	1042164	1043084	-	protein_coding	VC0977	2614230	NP_230624.1	hypothetical protein	2.82536	6.01108	5.30838	6.80681	5.30838	6.80681	33.1618	100.392	177	561
gene975	NC_002505.1	1043447	1044274	-	protein_coding	VC0979	2614232	NP_230626.1	short chain dehydrogenase	1.35442	5.67282	5.4582	5.89588	5.4582	5.89588	37.3033	52.7484	179	265
gene976	NC_002505.1	1044317	1045231	-	protein_coding	VC0980	2614233	YP_008474264.1	epimerase	1.12754	6.12987	6.04389	6.21707	6.04389	6.21707	56.3864	65.2051	299	362
gene977	NC_002505.1	1045625	1046194	+	protein_coding	VC0981	2614234	NP_230627.1	phosphodiesterase	-1.16317	6.58203	6.69196	6.4739	6.69196	6.4739	89.9096	78.3589	297	271
gene978	NC_002505.1	1046275	1046568	-	protein_coding	VC0982	2614235	NP_230628.1	selenoprotein W-like protein	1.37906	6.91191	6.68395	7.14764	6.68395	7.14764	89.2115	128.936	152	230
gene979	NC_002505.1	1046609	1047130	-	protein_coding	VC0983	2614236	NP_230629.1	regulatory protein ToxS	1.01095	6.32187	6.31401	6.32973	6.31401	6.32973	68.4265	69.7775	207	221
gene981	NC_002505.1	1048252	1050159	+	protein_coding	VC0985	2614238	NP_230631.1	heat shock protein 90	2.38787	9.56906	8.96177	10.2175	8.96177	10.2175	450.829	1178.92	4985	13648
gene982	NC_002505.1	1050494	1051138	+	protein_coding	VC0986	2614239	NP_230632.1	adenylate kinase	-1.06179	9.51746	9.5608	9.47431	9.5608	9.47431	661.055	663.599	2471	2597
gene983	NC_002505.1	1051253	1052227	+	protein_coding	VC0987	2614240	NP_230633.1	ferrochelatase	-1.07385	6.24787	6.29948	6.19668	6.29948	6.19668	67.2517	64.2352	380	380
gene984	NC_002505.1	1052327	1053871	-	protein_coding	VC0988	2614241	NP_230634.1	tripeptide transporter permease	1.39152	7.85429	7.61958	8.09624	7.61958	8.09624	173.112	249.408	1550	2338
gene985	NC_002505.1	1054316	1054813	+	protein_coding	VC0990	2614243	NP_230636.1	transcriptional activator RfaH	-1.02842	6.47481	6.49505	6.45463	6.49505	6.45463	77.6146	77.1117	224	233
gene986	NC_002505.1	1054961	1056625	-	protein_coding	VC0991	2614244	NP_230637.1	asparagine synthetase B	-1.21426	6.25203	6.39363	6.11356	6.39363	6.11356	72.4415	60.6792	699	613
gene987	NC_002505.1	1056821	1058407	-	protein_coding	VC0992	2614245	NP_230638.1	glutathione-regulated potassium-efflux system protein KefB	-1.18819	5.57443	5.7002	5.45144	5.7002	5.45144	44.4704	37.6985	409	363
gene988	NC_002505.1	1058502	1059716	-	protein_coding	VC0993	2614246	NP_230639.1	N-acetylglucosamine repressor	-1.26833	7.70652	7.87989	7.53696	7.87989	7.53696	209.479	167.663	1475	1236
gene989	NC_002505.1	1059719	1060855	-	protein_coding	VC0994	2614247	NP_230640.1	N-acetylglucosamine-6-phosphate deacetylase	-1.09374	7.17295	7.23788	7.1086	7.23788	7.1086	131.123	125.966	864	869
gene990	NC_002505.1	1061324	1062895	+	protein_coding	VC0995	2614248	NP_230641.1	PTS system N-acetylglucosamine-specific transporter subunit IIABC	-1.35239	8.71512	8.93559	8.50009	8.93559	8.50009	437.971	341.056	3990	3253
gene991	NC_002505.1	1063143	1064813	+	protein_coding	VC0997	2614250	NP_230643.1	glutaminyl-tRNA synthetase	1.03829	9.15489	9.12782	9.18204	9.12782	9.18204	497.525	533.303	4818	5407
gene992	NC_002505.1	1064978	1069843	+	protein_coding	VC0998	2614251	NP_230644.1	hypothetical protein	-1.10048	7.67392	7.7433	7.60516	7.7433	7.60516	190.497	176.364	5372	5207
gene993	NC_002505.1	1069965	1070759	+	protein_coding	VC0999	2614252	NP_230645.1	tRNA pseudouridine synthase A	1.25406	6.72364	6.56231	6.88892	6.56231	6.88892	81.3933	105.73	375	510
gene994	NC_002505.1	1070933	1071859	+	protein_coding	VC1000	2614253	NP_230646.1	acetyl-CoA carboxylase carboxyltransferase subunit beta	1.05675	8.79214	8.75241	8.83204	8.75241	8.83204	392.946	426.169	2111	2397
gene995	NC_002505.1	1071904	1073169	+	protein_coding	VC1001	2614254	NP_230647.1	folylpolyglutamate synthase/dihydrofolate synthase	1.02043	8.2006	8.18603	8.21521	8.18603	8.21521	258.149	271.305	1894	2084
gene996	NC_002505.1	1073170	1073766	+	protein_coding	VC1002	2614255	NP_230648.1	DedD protein	-1.11315	7.35947	7.4372	7.28256	7.4372	7.28256	153.767	143.28	532	519
gene997	NC_002505.1	1073829	1074320	+	protein_coding	VC1003	2614256	NP_230649.1	bacteriocin production protein	-1.29555	8.00543	8.19439	7.82083	8.19439	7.82083	258.48	207.357	737	619
gene998	NC_002505.1	1074353	1075867	+	protein_coding	VC1004	2614257	NP_230650.1	amidophosphoribosyltransferase	-1.40853	7.22845	7.47976	6.98557	7.47976	6.98557	158.203	113.575	1389	1044
gene999	NC_002505.1	1075995	1077320	-	protein_coding	VC1005	2614258	NP_230651.1	hypothetical protein	1.21379	7.00852	6.87015	7.14967	6.87015	7.14967	102.804	129.141	790	1039
gene1000	NC_002505.1	1077421	1078152	-	protein_coding	VC1006	2614259	NP_230652.1	ribonuclease T	1.07629	6.85576	6.80293	6.909	6.80293	6.909	97.8276	107.174	415	476
gene1001	NC_002505.1	1078369	1079253	+	protein_coding	VC1008	2614261	NP_230654.1	sodium-type flagellar protein MotY	-1.12212	7.92032	8.00387	7.83764	8.00387	7.83764	228.122	209.137	1170	1123
gene1002	NC_002505.1	1079302	1079742	-	protein_coding	VC1009	2614262	NP_230655.1	hypothetical protein	1.49283	5.79088	5.50906	6.08711	5.50906	6.08711	38.3453	59.7964	98	160
gene1003	NC_002505.1	1079901	1080317	-	protein_coding	VC1010	2614263	NP_230656.2	lactoylglutathione lyase	1.50206	8.62677	8.33829	8.92523	8.33829	8.92523	285.521	458.87	690	1161
gene1004	NC_002505.1	1080358	1080999	-	protein_coding	VC1011	2614264	NP_230657.1	endonuclease III	1.64133	6.93445	6.58622	7.30109	6.58622	7.30109	82.7828	144.79	308	564
gene1005	NC_002505.1	1081026	1081718	-	protein_coding	VC1012	2614265	NP_230658.1	electron transport complex protein RsxE	2.49695	6.62262	5.99535	7.31552	5.99535	7.31552	54.53	145.788	219	613
gene1006	NC_002505.1	1081720	1082349	-	protein_coding	VC1013	2614266	NP_230659.1	electron transport complex protein RnfG	2.19543	6.28811	5.74639	6.88089	5.74639	6.88089	45.7405	105.167	167	402
gene1007	NC_002505.1	1082361	1083407	-	protein_coding	VC1014	2614267	NP_230660.1	electron transport complex protein RnfD	1.38931	6.73992	6.5069	6.98127	6.5069	6.98127	78.1189	113.182	474	719
gene1008	NC_002505.1	1083407	1085812	-	protein_coding	VC1015	2614286	NP_230661.1	electron transport complex protein RnfC	1.13644	6.94683	6.85518	7.03971	6.85518	7.03971	101.84	117.891	1420	1721
gene1009	NC_002505.1	1085740	1086327	-	protein_coding	VC1016	2614287	NP_230662.1	electron transport complex protein RnfB	1.07667	6.58879	6.53572	6.64229	6.53572	6.64229	79.5274	88.5734	271	316
gene1010	NC_002505.1	1086327	1086908	-	protein_coding	VC1017	2614288	NP_230663.2	Na(+)-translocating NADH-quinone reductase subunit E	1.02987	7.23944	7.21824	7.2607	7.21824	7.2607	129.267	141.026	436	498
gene1012	NC_002505.1	1087790	1089819	+	protein_coding	VC1018	2614957	NP_230664.1	excinuclease ABC subunit B	1.06057	6.67583	6.63354	6.71838	6.63354	6.71838	85.2569	93.6922	1003	1154
gene1013	NC_002505.1	1090250	1091617	+	protein_coding	VC1021	2614291	NP_230666.1	LuxO repressor protein	1.03854	7.7679	7.74067	7.79523	7.74067	7.79523	190.087	203.367	1507	1688
gene1014	NC_002505.1	1091621	1091962	+	protein_coding	VC1022	2614292	NP_230667.1	phosphorelay protein	1.10537	7.121	7.0491	7.19363	7.0491	7.19363	115.036	133.008	228	276
gene1015	NC_002505.1	1091951	1092841	-	protein_coding	VC1023	2614293	NP_230668.1	hypothetical protein	1.00162	6.80313	6.80196	6.8043	6.80196	6.8043	97.6062	99.8872	504	540
gene1016	NC_002505.1	1093132	1094136	+	protein_coding	VC1024	2614294	NP_230669.1	molybdenum cofactor biosynthesis protein A	-1.01882	6.73042	6.74389	6.71699	6.74389	6.71699	93.0589	93.6405	542	571
gene1017	NC_002505.1	1094196	1094708	+	protein_coding	VC1025	2614295	NP_230670.1	molybdenum cofactor biosynthesis protein B	-1.0958	6.14838	6.21472	6.08274	6.21472	6.08274	63.5725	59.4358	189	185
gene1018	NC_002505.1	1094716	1095198	+	protein_coding	VC1026	2614296	NP_230671.1	molybdenum cofactor biosynthesis protein MoaC	-1.01853	6.21691	6.23017	6.20367	6.23017	6.20367	64.3058	64.4924	180	189
gene1019	NC_002505.1	1095195	1095440	+	protein_coding	VC1027	2614297	NP_230672.1	molybdopterin synthase small subunit	1.18166	4.58215	4.46332	4.70414	4.46332	4.70414	17.536	21.4392	25	32
gene1020	NC_002505.1	1095442	1095894	+	protein_coding	VC1028	2614298	NP_230673.1	molybdenum cofactor biosynthesis protein E	1.08932	5.90863	5.84724	5.97067	5.84724	5.97067	49.1378	54.938	129	151
gene1021	NC_002505.1	1095909	1096883	-	protein_coding	VC1029	2614299	NP_230674.1	GGDEF family protein	1.38241	3.83745	3.61097	4.07815	3.61097	4.07815	9.02589	13.5232	51	80
gene1022	NC_002505.1	1097088	1097528	+	protein_coding	VC1031	2614301	NP_230676.1	inosine monophosphate dehydrogenase-like protein	1.10307	4.99471	4.92445	5.06597	4.92445	5.06597	25.0418	28.4033	64	76
gene1023	NC_002505.1	1097641	1099947	+	protein_coding	VC1033	2614303	NP_230678.1	zinc/cadmium/mercury/lead-transporting ATPase	-1.02611	7.8704	7.88901	7.85183	7.88901	7.85183	210.251	212.894	2811	2980
gene1024	NC_002505.1	1100393	1101169	+	protein_coding	VC1034	2614304	NP_230679.1	uridine phosphorylase	1.05246	11.3953	11.3585	11.4322	11.3585	11.4322	2879.45	3008.65	12966	14184
gene1025	NC_002505.1	1101242	1102135	-	protein_coding	VC1035	2614305	NP_230680.1	hypothetical protein	-1.12745	1.54294	1.6319	1.45883	1.6319	1.45883	1.93013	1.47484	10	8
gene1026	NC_002505.1	1102361	1104412	-	protein_coding	VC1036	2614306	NP_230681.2	methionyl-tRNA synthetase	1.21293	8.04558	7.90753	8.18603	7.90753	8.18603	213.758	264.891	2542	3298
gene1027	NC_002505.1	1104498	1105646	+	protein_coding	VC1037	2614307	NP_230682.1	mrp protein	1.25753	6.62747	6.46423	6.79483	6.46423	6.79483	76.1399	98.9744	507	690
gene1028	NC_002505.1	1105805	1106464	+	protein_coding	VC1038	2614308	NP_230683.1	uridine kinase	1.41631	8.60479	8.35739	8.85952	8.35739	8.85952	289.42	437.007	1107	1750
gene1029	NC_002505.1	1106562	1108673	+	protein_coding	VC1039	2614309	NP_230684.1	asmA protein	1.29629	7.1616	6.97685	7.35124	6.97685	7.35124	109.562	148.582	1341	1904
gene1030	NC_002505.1	1108745	1109350	-	protein_coding	VC1040	2614310	NP_230685.1	cob(I)yrinic acid a%2Cc-diamide adenosyltransferase	1.12975	6.03343	5.94607	6.12208	5.94607	6.12208	52.3926	60.9213	184	224
gene1031	NC_002505.1	1109436	1109903	+	protein_coding	VC1041	2614311	NP_230686.1	phosphotyrosine protein phosphatase	1.16938	5.73078	5.61902	5.84477	5.61902	5.84477	41.6636	50.0076	113	142
gene1032	NC_002505.1	1109930	1111228	-	protein_coding	VC1042	2614312	NP_230687.1	long-chain fatty acid transport protein	-1.23717	4.56132	4.71742	4.41038	4.71742	4.41038	21.2537	17.5091	160	138
gene1033	NC_002505.1	1111531	1112817	-	protein_coding	VC1043	2614313	NP_230688.1	long-chain fatty acid transport protein	-1.26508	10.1515	10.3225	9.98326	10.3225	9.98326	1203.72	962.247	8978	7514
gene1034	NC_002505.1	1113077	1113838	-	protein_coding	VC1044	2614314	NP_230689.1	hypothetical protein	1.05152	6.03488	5.99875	6.07122	5.99875	6.07122	54.5741	59.0475	241	273
gene1035	NC_002505.1	1113801	1114367	-	protein_coding	VC1045	2614315	NP_230690.1	RNA polymerase sigma factor	-1.10306	6.31065	6.3818	6.24029	6.3818	6.24029	71.8213	65.9837	236	227
gene1036	NC_002505.1	1114895	1116202	+	protein_coding	VC1046	2614316	NP_230691.2	3-ketoacyl-CoA thiolase	-1.05819	5.02728	5.06825	4.98665	5.06825	4.98665	28.2313	26.839	214	213
gene1037	NC_002505.1	1116202	1118328	+	protein_coding	VC1047	2614317	NP_230692.2	multifunctional fatty acid oxidation complex subunit alpha	1.1378	4.82134	4.72912	4.91536	4.72912	4.91536	21.4982	25.4931	265	329
gene1038	NC_002505.1	1118454	1119002	+	protein_coding	VC1048	2614318	NP_230693.1	hypothetical protein	1.28419	7.21698	7.0388	7.39966	7.0388	7.39966	114.407	152.505	364	508
gene1039	NC_002505.1	1119081	1119980	-	protein_coding	VC1049	2614319	NP_230694.1	LysR family transcriptional regulator	1.04872	8.75893	8.72468	8.79331	8.72468	8.79331	386.904	415.331	2018	2268
gene1040	NC_002505.1	1120189	1121295	+	protein_coding	VC1050	2614320	NP_230695.1	response regulator	-1.04236	5.47631	5.50632	5.44646	5.50632	5.44646	38.1894	37.3697	245	251
gene1041	NC_002505.1	1121465	1121596	+	protein_coding	VC1051	2614321	NP_230696.1	hypothetical protein	1.03912	7.83943	7.8118	7.86716	7.8118	7.86716	200.006	216.006	153	173
gene1042	NC_002505.1	1121596	1121994	+	protein_coding	VC1052	2614322	NP_230697.1	hypothetical protein	1.14474	6.80757	6.71076	6.90578	6.71076	6.90578	91.2503	106.984	211	259
gene1043	NC_002505.1	1122126	1122671	+	protein_coding	VC1053	2614323	NP_230698.1	adenine phosphoribosyltransferase	1.00885	9.11898	9.11263	9.12535	9.11263	9.12535	493.959	519.798	1563	1722
gene1044	NC_002505.1	1122690	1124768	+	protein_coding	VC1054	2614324	NP_230699.1	DNA polymerase III subunits gamma and tau	-1.00344	8.38579	8.38827	8.38332	8.38827	8.38332	298.463	310.919	3596	3922
gene1045	NC_002505.1	1124806	1125168	+	protein_coding	VC1055	2614325	NP_230700.1	hypothetical protein	1.22223	8.57457	8.43103	8.72055	8.43103	8.72055	309.931	394.1	652	868
gene1046	NC_002505.1	1125183	1125785	+	protein_coding	VC1056	2614326	NP_230701.1	recombination protein RecR	1.53703	8.79406	8.48946	9.1096	8.48946	9.1096	318.781	512.481	1114	1875
gene1047	NC_002505.1	1125895	1126146	-	protein_coding	VC1057	2614327	NP_230702.1	proteinase inhibitor	1.21234	5.16854	5.03151	5.30931	5.03151	5.30931	27.3895	34.0092	40	52
gene1048	NC_002505.1	1126281	1126718	+	protein_coding	VC1058	2614328	NP_230703.1	hypothetical protein	1.30467	7.17486	6.98557	7.36926	6.98557	7.36926	110.308	149.762	280	398
gene1049	NC_002505.1	1126812	1127555	-	protein_coding	VC1059	2614329	NP_230704.1	short chain dehydrogenase	-1.20208	8.00908	8.14295	7.87742	8.14295	7.87742	251.177	217.315	1083	981
gene1050	NC_002505.1	1127714	1128775	+	protein_coding	VC1060	2614330	NP_230705.2	periplasmic protease	1.02897	7.53849	7.51792	7.55911	7.51792	7.55911	162.643	170.711	1001	1100
gene1051	NC_002505.1	1128900	1129967	-	protein_coding	VC1061	2614331	NP_230706.1	cysteine synthase/cystathionine beta-synthase family protein	1.06808	7.03632	6.98898	7.08399	6.98898	7.08399	110.674	123.302	685	799
gene1052	NC_002505.1	1130089	1130547	+	protein_coding	VC1062	2614332	NP_230707.2	AsnC family transcriptional regulator	1.28838	6.64031	6.46005	6.82561	6.46005	6.82561	75.9387	101.617	202	283
gene1053	NC_002505.1	1130556	1131416	-	protein_coding	VC1063	2614333	NP_230708.1	acyl-CoA thioesterase II	1.43464	6.70863	6.45334	6.97403	6.45334	6.97403	75.5549	112.364	377	587
gene1054	NC_002505.1	1131567	1131998	+	protein_coding	VC1064	2614334	NP_230709.1	lipoprotein-like protein	1.21382	8.26017	8.12157	8.40112	8.12157	8.40112	246.848	314.367	618	824
gene1055	NC_002505.1	1132052	1132354	-	protein_coding	VC1065	2614335	NP_230710.1	methylated-DNA--protein-cysteine methyltransferase-like protein	1.06358	5.99037	5.94607	6.035	5.94607	6.035	52.3926	57.6577	92	106
gene1056	NC_002505.1	1132405	1133148	+	protein_coding	VC1066	2614336	NP_230711.1	hypothetical protein	1.05099	7.37612	7.34033	7.41208	7.34033	7.41208	142.635	153.073	615	691
gene1057	NC_002505.1	1133235	1135316	+	protein_coding	VC1067	2614337	NP_230712.1	hypothetical protein	1.05332	6.44519	6.40782	6.48277	6.40782	6.48277	72.9334	78.6072	880	993
gene1058	NC_002505.1	1135858	1136199	+	protein_coding	VC1068	2614338	NP_230713.1	ArsR family transcriptional regulator	1.41285	6.27011	6.02576	6.52436	6.02576	6.52436	55.4998	80.9612	110	168
gene1059	NC_002505.1	1136296	1137297	+	protein_coding	VC1069	2614339	NP_230714.1	glyceraldehyde-3-phosphate dehydrogenase	1.1981	6.19182	6.06281	6.32356	6.06281	6.32356	57.1735	69.5771	332	423
gene1060	NC_002505.1	1137311	1137808	+	protein_coding	VC1070	2614340	NP_230715.1	phosphatase	1.12717	5.29456	5.20892	5.38162	5.20892	5.38162	30.8379	36.0737	89	109
gene1061	NC_002505.1	1137847	1139082	+	protein_coding	VC1071	2614341	NP_230716.1	transporter	1.11891	4.1512	4.07094	4.23304	4.07094	4.23304	12.8438	15.468	92	116
gene1062	NC_002505.1	1139646	1142912	+	protein_coding	VC1073	2614343	NP_230718.1	chitinase	-1.03972	3.89374	3.92194	3.86574	3.92194	3.86574	11.4085	11.5526	216	229
gene1063	NC_002505.1	1143002	1143832	-	protein_coding	VC1074	2614344	NP_230719.1	hypothetical protein	1.02804	5.48634	5.46643	5.50632	5.46643	5.50632	37.3763	39.2697	180	198
gene1064	NC_002505.1	1144116	1144658	+	protein_coding	VC1075	2614345	NP_230720.1	hypothetical protein	-1.02439	5.27633	5.29374	5.25898	5.29374	5.25898	32.7312	32.7807	103	108
gene1065	NC_002505.1	1144671	1145510	+	protein_coding	VC1076	2614346	NP_230721.1	AraC family transcriptional regulator	1.08461	4.40869	4.35049	4.46767	4.35049	4.46767	16.2283	18.2473	79	93
gene1066	NC_002505.1	1145507	1145995	-	protein_coding	VC1077	2614347	NP_230722.1	hypothetical protein	1.0823	9.33983	9.28295	9.39706	9.28295	9.39706	531.776	623.529	1507	1850
gene1067	NC_002505.1	1146074	1146214	-	protein_coding	VC1078	2614348	NP_230723.1	hypothetical protein	1.88494	5.04062	4.60406	5.51858	4.60406	5.51858	19.5806	39.7424	16	34
gene1068	NC_002505.1	1146259	1147248	-	protein_coding	VC1079	2614349	NP_230724.1	hypothetical protein	1.21915	7.47129	7.32972	7.6156	7.32972	7.6156	140.832	177.133	808	1064
gene1069	NC_002505.1	1147494	1147859	+	protein_coding	VC1080	2614350	NP_230725.1	hypothetical protein	-1.18827	7.40755	7.53303	7.28417	7.53303	7.28417	164.068	143.649	348	319
gene1070	NC_002505.1	1147856	1148998	+	protein_coding	VC1081	2614351	NP_230726.1	response regulator	-1.29152	7.24859	7.43548	7.0664	7.43548	7.0664	153.683	121.411	1018	842
gene1071	NC_002505.1	1149033	1149398	+	protein_coding	VC1082	2614352	NP_230727.1	response regulator	-1.07665	5.88563	5.93914	5.83259	5.93914	5.83259	51.8604	49.5342	110	110
gene1072	NC_002505.1	1149395	1149979	+	protein_coding	VC1083	2614353	NP_230728.1	hypothetical protein	-1.13319	5.88363	5.97452	5.79413	5.97452	5.79413	53.6834	48.1764	182	171
gene1073	NC_002505.1	1149990	1151309	+	protein_coding	VC1084	2614354	NP_230729.1	sensory box sensor histidine kinase	-1.09946	5.83022	5.89902	5.76222	5.89902	5.76222	50.3282	46.947	385	376
gene1074	NC_002505.1	1151321	1152625	+	protein_coding	VC1085	2614355	NP_230730.1	sensor histidine kinase	-1.2043	5.36113	5.4969	5.22871	5.4969	5.22871	38.0808	32.205	288	255
gene1075	NC_002505.1	1152625	1154235	+	protein_coding	VC1086	2614356	NP_230731.1	response regulator	1.16076	5.57514	5.46864	5.68371	5.46864	5.68371	37.3813	44.0936	349	431
gene1076	NC_002505.1	1154252	1155595	+	protein_coding	VC1087	2614357	NP_230732.1	response regulator	1.13507	6.27256	6.18184	6.36462	6.18184	6.36462	62.5251	71.6156	487	584
gene1077	NC_002505.1	1155624	1157228	-	protein_coding	VC1088	2614358	NP_230733.1	sensor histidine kinase	1.21015	2.65976	2.52573	2.80091	2.52573	2.80091	3.76286	5.23708	35	51
gene1078	NC_002505.1	1157232	1158044	-	protein_coding	VC1089	2614359	NP_230734.1	periplasmic binding protein-like protein	1.00361	2.95952	2.95692	2.96212	2.95692	2.96212	5.30608	5.87897	25	29
gene1079	NC_002505.1	1158668	1160299	+	protein_coding	VC1091	2614361	NP_230736.1	oligopeptide ABC transporter substrate-binding protein	1.09745	9.6881	9.62125	9.75541	9.62125	9.75541	685.669	807.204	6485	7993
gene1080	NC_002505.1	1160448	1161368	+	protein_coding	VC1092	2614362	NP_230737.1	oligopeptide transporter permease	1.23577	7.89075	7.73952	8.04493	7.73952	8.04493	189.978	242.479	1014	1355
gene1081	NC_002505.1	1161382	1162284	+	protein_coding	VC1093	2614363	NP_230738.1	oligopeptide ABC transporter permease	1.36553	7.45321	7.23187	7.68133	7.23187	7.68133	130.896	186.899	685	1024
gene1082	NC_002505.1	1162309	1163283	+	protein_coding	VC1094	2614364	NP_230739.1	oligopeptide ABC transporter ATP-binding protein	1.36472	7.26307	7.04223	7.49083	7.04223	7.49083	114.505	161.264	647	954
gene1083	NC_002505.1	1163262	1164272	+	protein_coding	VC1095	2614365	NP_230740.1	oligopeptide ABC transporter ATP-binding protein	1.32359	7.1898	6.99042	7.39488	6.99042	7.39488	110.769	152.098	649	933
gene1084	NC_002505.1	1164422	1165369	+	protein_coding	VC1096	2614366	NP_230741.1	hypothetical protein	1.33443	3.69431	3.49205	3.90828	3.49205	3.90828	8.19085	11.9959	45	69
gene1085	NC_002505.1	1165467	1167611	-	protein_coding	VC1097	2614367	NP_230742.1	phosphate acetyltransferase	1.22602	10.7192	10.5732	10.8672	10.5732	10.8672	1468.28	1903.85	18252	24778
gene1086	NC_002505.1	1167747	1168943	-	protein_coding	VC1098	2614368	NP_230743.1	acetate kinase	1.22096	10.7905	10.6474	10.9354	10.6474	10.9354	1564.08	2013.7	10850	14625
gene1087	NC_002505.1	1169290	1169748	+	protein_coding	VC1099	2614369	NP_230744.1	hypothetical protein	-1.10595	7.26182	7.33483	7.18953	7.33483	7.18953	141.727	132.497	377	369
gene1088	NC_002505.1	1169871	1170281	-	protein_coding	VC1100	2614370	NP_230745.1	hypothetical protein	-1.02608	6.04212	6.06072	6.02358	6.06072	6.02358	57.0981	57.344	136	143
gene1089	NC_002505.1	1170719	1171684	+	protein_coding	VC1101	2614371	NP_230746.1	hypothetical protein	1.12108	6.69243	6.61049	6.77538	6.61049	6.77538	84.4906	97.5917	473	572
gene1090	NC_002505.1	1171760	1172743	+	protein_coding	VC1102	2614372	NP_230747.1	ABC transporter permease	1.4456	5.62691	5.36735	5.89902	5.36735	5.89902	34.5458	52.928	197	316
gene1091	NC_002505.1	1172740	1173534	+	protein_coding	VC1103	2614373	NP_230748.1	ABC transporter ATP-binding protein	1.39664	5.99836	5.76222	6.24418	5.76222	6.24418	46.2314	66.1329	213	319
gene1092	NC_002505.1	1173701	1175170	+	protein_coding	VC1104	2614374	NP_230749.1	GGDEF family protein	1.10883	5.23646	5.16247	5.31151	5.16247	5.31151	29.9328	34.084	255	304
gene1093	NC_002505.1	1175203	1176174	-	protein_coding	VC1105	2614375	NP_230750.1	hypothetical protein	1.1409	5.63592	5.54163	5.73181	5.54163	5.73181	39.588	45.9512	223	271
gene1094	NC_002505.1	1176331	1176960	+	protein_coding	VC1106	2614376	NP_230751.1	preprotein translocase SecA subunit-like protein	-1.05221	6.7259	6.76271	6.68929	6.76271	6.68929	94.7677	91.5633	346	350
gene1095	NC_002505.1	1177056	1177652	+	protein_coding	VC1107	2614377	NP_230752.1	outer-membrane lipoprotein carrier protein	1.04572	7.36395	7.33177	7.39626	7.33177	7.39626	141.338	152.115	489	551
gene1096	NC_002505.1	1177677	1179026	+	protein_coding	VC1108	2614378	NP_230753.1	recombination factor protein RarA	1.33092	6.57981	6.37683	6.78925	6.37683	6.78925	71.7057	98.5221	561	807
gene1097	NC_002505.1	1179130	1180437	+	protein_coding	VC1110	2614380	NP_230755.1	seryl-tRNA synthetase	1.06334	9.33475	9.29055	9.37916	9.29055	9.37916	533.36	619.564	4043	4917
gene1098	NC_002505.1	1180544	1181830	-	protein_coding	VC1111	2614381	NP_230756.1	adenosylmethionine--8-amino-7-oxononanoate aminotransferase BioA	1.31918	2.51878	2.32687	2.72651	2.32687	2.72651	3.21779	4.99436	24	39
gene1099	NC_002505.1	1181957	1183009	+	protein_coding	VC1112	2614382	NP_230757.1	biotin synthase	1.01535	4.49916	4.48818	4.51016	4.48818	4.51016	18.0256	18.6257	110	119
gene1100	NC_002505.1	1182993	1184147	+	protein_coding	VC1113	2614383	NP_230758.1	8-amino-7-oxononanoate synthase	1.02699	4.042	4.02283	4.06125	4.02283	4.06125	12.5494	13.4134	84	94
gene1101	NC_002505.1	1184144	1184947	+	protein_coding	VC1114	2614384	NP_230759.2	biotin synthesis protein BioC	-1.00582	6.0631	6.06729	6.05892	6.06729	6.05892	57.3033	58.4228	267	285
gene1102	NC_002505.1	1184923	1185639	+	protein_coding	VC1115	2614385	NP_230760.1	dithiobiotin synthetase	1.23628	9.00112	8.84942	9.15542	8.84942	9.15542	414.418	527.772	1722	2296
gene1103	NC_002505.1	1185721	1185930	-	protein_coding	VC1116	2614386	NP_230761.1	hypothetical protein	-1.66369	2.46657	2.86094	2.12656	2.86094	2.12656	4.93011	3.13931	6	4
gene1104	NC_002505.1	1186157	1187020	+	protein_coding	VC1117	2614387	NP_230762.1	heat shock protein HtpX	1.26411	6.41101	6.24418	6.58231	6.24418	6.58231	64.9074	83.933	325	440
gene1105	NC_002505.1	1187230	1187658	+	protein_coding	VC1118	2614388	NP_230763.1	transcriptional regulator	1.03988	4.72088	4.69276	4.74917	4.69276	4.74917	20.9156	22.2825	52	58
gene1106	NC_002505.1	1187655	1188380	+	protein_coding	VC1119	2614389	NP_230764.1	short chain dehydrogenase	1.05607	4.81002	4.77083	4.84953	4.77083	4.84953	22.104	24.0637	93	106
gene1107	NC_002505.1	1188391	1189671	+	protein_coding	VC1120	2614390	NP_230765.1	hypothetical protein	1.53732	5.12273	4.8219	5.44232	4.8219	5.44232	23.0341	37.3115	171	290
gene1108	NC_002505.1	1189671	1190480	+	protein_coding	VC1121	2614391	NP_230766.1	hypothetical protein	-1.09343	5.09242	5.15725	5.02839	5.15725	5.02839	29.8241	27.6725	140	136
gene1109	NC_002505.1	1190413	1191711	+	protein_coding	VC1122	2614392	NP_230767.1	cyclopropane-fatty-acyl-phospholipid synthase	1.48877	6.06543	5.78516	6.35928	5.78516	6.35928	46.8911	71.3052	353	562
gene1110	NC_002505.1	1191714	1192253	+	protein_coding	VC1123	2614393	NP_230768.1	hypothetical protein	1.27669	5.39999	5.22666	5.57906	5.22666	5.57906	31.3153	41.2035	98	135
gene1111	NC_002505.1	1192186	1192752	+	protein_coding	VC1124	2614394	NP_230769.1	hypothetical protein	-1.02457	5.30422	5.32176	5.28674	5.32176	5.28674	33.4761	33.4279	110	115
gene1112	NC_002505.1	1192749	1193276	+	protein_coding	VC1125	2614395	NP_230770.1	hypothetical protein	1.29363	6.10083	5.91795	6.28937	5.91795	6.28937	51.3086	68.0482	157	218
gene1113	NC_002505.1	1193367	1194737	-	protein_coding	VC1126	2614396	NP_230771.1	adenylosuccinate lyase	1.27023	7.70013	7.52952	7.87461	7.52952	7.87461	163.366	217.227	1298	1807
gene1114	NC_002505.1	1194795	1195412	-	protein_coding	VC1127	2614397	NP_230772.1	hypothetical protein	1.23393	7.49885	7.34875	7.65201	7.34875	7.65201	143.516	182.949	514	686
gene1115	NC_002505.1	1195435	1196553	-	protein_coding	VC1128	2614398	NP_230773.1	tRNA-specific 2-thiouridylase MnmA	1.07796	8.26421	8.21023	8.31853	8.21023	8.31853	262.3	293.69	1701	1994
gene1116	NC_002505.1	1196815	1198119	+	protein_coding	VC1129	2614399	NP_230774.1	inosine-guanosine kinase	1.24035	6.10847	5.95507	6.26582	5.95507	6.26582	52.6256	67.0622	398	531
gene1117	NC_002505.1	1198167	1198580	-	protein_coding	VC1130	2614400	NP_230775.1	DNA-binding protein H-NS	-1.24975	9.02843	9.19068	8.86905	9.19068	8.86905	511.826	445.077	1228	1118
gene1118	NC_002505.1	1199268	1200869	+	protein_coding	VC1131	2614401	NP_230776.1	hypothetical protein	-1.04151	5.94722	5.97663	5.91795	5.97663	5.91795	53.748	53.3948	499	519
gene1119	NC_002505.1	1201260	1202174	+	protein_coding	VC1132	2614402	NP_230777.1	ATP phosphoribosyltransferase	1.12884	7.08175	6.99487	7.16971	6.99487	7.16971	111.076	130.59	589	725
gene1120	NC_002505.1	1202179	1203474	+	protein_coding	VC1133	2614403	NP_230778.1	histidinol dehydrogenase	1.05585	6.4037	6.36462	6.44302	6.36462	6.44302	71.0986	76.4299	534	601
gene1121	NC_002505.1	1203478	1204518	+	protein_coding	VC1134	2614404	NP_230779.1	histidinol-phosphate aminotransferase	1.02057	6.45375	6.43908	6.46845	6.43908	6.46845	74.9225	78.0531	452	493
gene1122	NC_002505.1	1204570	1205643	+	protein_coding	VC1135	2614405	NP_230780.1	imidazole glycerol-phosphate dehydratase/histidinol phosphatase	1.06825	6.57583	6.52838	6.62363	6.52838	6.62363	79.3683	87.4711	494	570
gene1123	NC_002505.1	1205643	1206254	+	protein_coding	VC1136	2614406	NP_230781.1	imidazole glycerol phosphate synthase subunit HisH	-1.01138	6.5343	6.54247	6.52614	6.54247	6.52614	80.356	81.0604	285	301
gene1124	NC_002505.1	1206297	1207034	+	protein_coding	VC1137	2614407	NP_230782.1	1-(5-phosphoribosyl)-5-[(5-phosphoribosylamino)methylideneamino] imidazole-4-carboxamide isomerase	-1.00087	6.32018	6.32081	6.31955	6.32081	6.31955	68.741	69.2308	294	310
gene1125	NC_002505.1	1207016	1207789	+	protein_coding	VC1138	2614408	NP_230783.1	imidazole glycerol phosphate synthase subunit HisF	1.04481	5.56498	5.53344	5.59669	5.53344	5.59669	39.237	41.7358	176	196
gene1126	NC_002505.1	1207786	1208418	+	protein_coding	VC1139	2614409	NP_230784.1	bifunctional phosphoribosyl-AMP cyclohydrolase/phosphoribosyl-ATP pyrophosphatase protein	1.08331	6.17345	6.11599	6.23144	6.11599	6.23144	59.6987	65.6131	219	252
gene1127	NC_002505.1	1208619	1209344	-	protein_coding	VC1140	2614410	NP_230785.2	23S rRNA pseudouridine synthase E	1.14284	6.20498	6.10941	6.30204	6.10941	6.30204	59.4194	68.5589	250	302
gene1128	NC_002505.1	1209652	1211877	+	protein_coding	VC1141	2614411	NP_230786.1	isocitrate dehydrogenase	1.24742	9.39998	9.24186	9.5608	9.24186	9.5608	525.413	695.831	6778	9398
gene1129	NC_002505.1	1211976	1212206	-	protein_coding	VC1142	2614575	NP_230787.1	cold shock-like protein CspD	1.09301	5.77698	5.71319	5.84149	5.71319	5.84149	44.8192	49.9436	60	70
gene1130	NC_002505.1	1212670	1212990	+	protein_coding	VC1143	2614576	NP_230788.1	ATP-dependent Clp protease adaptor protein ClpS	1.12508	9.15645	9.07183	9.24186	9.07183	9.24186	484.871	560.675	902	1092
gene1131	NC_002505.1	1213029	1215299	+	protein_coding	VC1144	2614577	NP_230789.1	ATP-dependent Clp protease ATP-binding subunit	1.35613	8.78257	8.56557	9.00506	8.56557	9.00506	340.701	474.411	4484	6537
gene1132	NC_002505.1	1215368	1217044	-	protein_coding	VC1145	2614578	NP_230790.1	hypothetical protein	-1.26989	6.44633	6.62098	6.27628	6.62098	6.27628	84.7849	67.3211	824	685
gene1133	NC_002505.1	1217246	1217509	-	protein_coding	VC1146	2614579	NP_230791.2	glutaredoxin 1	1.15786	8.05659	7.95156	8.16301	7.95156	8.16301	219.614	259.707	336	416
gene1134	NC_002505.1	1217797	1219065	+	protein_coding	VC1147	2614580	NP_230792.1	iron-containing alcohol dehydrogenase	-1.21848	6.80048	6.94451	6.65943	6.94451	6.65943	107.693	89.745	792	691
gene1135	NC_002505.1	1219156	1220010	-	protein_coding	VC1148	2614581	NP_230793.1	DNA-binding transcriptional regulator HexR	-1.06947	9.00475	9.05333	8.95643	9.05333	8.95643	479.72	463.985	2377	2407
gene1136	NC_002505.1	1220318	1221964	-	protein_coding	VC1149	2614582	NP_230794.1	glutamate decarboxylase	1.09147	8.09776	8.03486	8.16114	8.03486	8.16114	232.167	259.579	2216	2594
gene1137	NC_002505.1	1222074	1222583	-	protein_coding	VC1150	2614583	NP_230795.2	hypothetical protein	1.11264	8.33025	8.25361	8.4076	8.25361	8.4076	270.334	315.732	799	977
gene1138	NC_002505.1	1222772	1223677	-	protein_coding	VC1151	2614584	NP_230796.1	hypothetical protein	-1.01849	6.42979	6.44302	6.41658	6.44302	6.41658	75.2304	74.9485	395	412
gene1139	NC_002505.1	1223698	1224633	-	protein_coding	VC1152	2614585	NP_230797.1	hypothetical protein	-1.0467	7.89874	7.93174	7.86589	7.93174	7.86589	217.536	215.702	1180	1225
gene1140	NC_002505.1	1224975	1225583	+	protein_coding	VC1153	2614586	NP_230798.1	hypothetical protein	-1.65196	7.03241	7.40381	6.67963	7.40381	6.67963	150.17	91.2024	530	337
gene1141	NC_002505.1	1225679	1226227	-	protein_coding	VC1154	2614587	NP_230799.1	hypothetical protein	1.04181	9.39091	9.36141	9.42051	9.36141	9.42051	560.721	630.436	1784	2100
gene1142	NC_002505.1	1226418	1226963	-	protein_coding	VC1155	2614588	NP_230800.1	response regulator	1.01505	6.13447	6.1237	6.14525	6.1237	6.14525	60.0462	62.1825	190	206
gene1143	NC_002505.1	1226912	1228866	-	pseudogene	VC1156	2614589	.	.	-1.28107	6.47696	6.65809	6.30075	6.65809	6.30075	87.0271	68.539	986	813
gene1144	NC_002505.1	1229089	1230354	+	protein_coding	VC1158	2614591	NP_230803.1	hypothetical protein	-1.00297	8.01452	8.01666	8.01238	8.01666	8.01238	229.254	238.759	1682	1834
gene1145	NC_002505.1	1230431	1231570	+	protein_coding	VC1159	2614592	NP_230804.1	3-phosphoserine/phosphohydroxythreonine aminotransferase	1.14509	7.9167	7.81957	8.01503	7.81957	8.01503	200.405	238.98	1324	1653
gene1146	NC_002505.1	1231651	1232640	-	protein_coding	VC1160	2614593	NP_230805.1	hypothetical protein	1.61482	7.3313	6.99376	7.68513	6.99376	7.68513	110.853	187.122	636	1124
gene1147	NC_002505.1	1232640	1234148	-	protein_coding	VC1161	2614594	NP_230806.1	gonadoliberin III-like protein	1.54762	7.04102	6.73304	7.36309	6.73304	7.36309	92.3946	149.305	808	1367
gene1148	NC_002505.1	1234157	1234894	-	protein_coding	VC1162	2614595	NP_230807.1	hypothetical protein	1.57425	6.93789	6.61827	7.27294	6.61827	7.27294	84.6402	141.811	362	635
gene1149	NC_002505.1	1235014	1235985	-	protein_coding	VC1163	2614596	NP_230808.1	hypothetical protein	1.24181	5.93874	5.78457	6.09702	5.78457	6.09702	46.8665	60.0248	264	354
gene1150	NC_002505.1	1236097	1236837	-	protein_coding	VC1164	2614597	NP_230809.1	hypothetical protein	1.20068	5.52135	5.391	5.65485	5.391	5.65485	35.3957	43.3721	152	195
gene1151	NC_002505.1	1236963	1237832	-	protein_coding	VC1165	2614598	NP_230810.1	hypothetical protein	1.25736	4.96474	4.80229	5.13269	4.80229	5.13269	22.4122	30.1212	113	159
gene1152	NC_002505.1	1238124	1239899	+	protein_coding	VC1166	2614599	NP_230811.1	aspartyl-tRNA synthetase	1.08784	9.3547	9.29416	9.41563	9.29416	9.41563	534.276	629.652	5499	6785
gene1153	NC_002505.1	1239996	1240574	+	protein_coding	VC1167	2614600	NP_230812.1	thymidine kinase	1.19221	6.88682	6.76117	7.01481	6.76117	7.01481	94.4725	115.569	317	406
gene1154	NC_002505.1	1240676	1241932	-	protein_coding	VC1168	2614601	NP_230813.2	proton/glutamate symporter	-1.19042	6.20966	6.33666	6.08519	6.33666	6.08519	69.7354	59.7893	508	456
gene1155	NC_002505.1	1242248	1243054	-	protein_coding	VC1169	2614602	NP_230814.1	tryptophan synthase subunit alpha	1.37844	6.55099	6.32356	6.78659	6.32356	6.78659	68.8505	98.439	322	482
gene1156	NC_002505.1	1243054	1244244	-	protein_coding	VC1170	2614603	NP_230815.1	tryptophan synthase subunit beta	1.25931	6.69375	6.5295	6.86214	6.5295	6.86214	79.395	104.064	548	752
gene1157	NC_002505.1	1244285	1245694	-	protein_coding	VC1171	2614604	NP_230816.1	bifunctional indole-3-glycerol phosphate synthase/phosphoribosylanthranilate isomerase	1.09709	5.64336	5.57692	5.7106	5.57692	5.7106	40.3849	45.0024	330	385
gene1158	NC_002505.1	1245700	1246698	-	protein_coding	VC1172	2614605	NP_230817.2	anthranilate phosphoribosyltransferase	1.1508	4.54834	4.44815	4.65078	4.44815	4.65078	17.4454	20.7873	101	126
gene1159	NC_002505.1	1246719	1247330	-	protein_coding	VC1173	2614606	NP_230818.1	anthranilate synthase component II	1.17293	2.13068	2.01873	2.24884	2.01873	2.24884	2.53756	3.50095	9	13
gene1160	NC_002505.1	1247327	1248898	-	protein_coding	VC1174	2614607	NP_230819.1	anthranilate synthase component I	-1.37439	2.06685	2.30894	1.85014	2.30894	1.85014	3.18324	2.51624	29	24
gene1161	NC_002505.1	1249234	1250106	+	protein_coding	VC1177	2614610	NP_230822.1	hypothetical protein	1.05353	6.23419	6.19668	6.27192	6.19668	6.27192	62.8547	67.2093	318	356
gene1162	NC_002505.1	1250109	1250729	+	protein_coding	VC1178	2614611	NP_230823.1	hypothetical protein	1.08164	7.45311	7.39671	7.50994	7.39671	7.50994	148.657	163.752	535	617
gene1163	NC_002505.1	1250862	1251827	+	protein_coding	VC1179	2614612	NP_230824.1	23S rRNA pseudouridylate synthase B	1.10909	8.12814	8.05379	8.20317	8.05379	8.20317	236.86	269.23	1326	1578
gene1164	NC_002505.1	1251995	1253716	-	protein_coding	VC1180	2614613	NP_230825.1	cysteine/glutathione ABC transporter membrane/ATP-binding protein	-1.07257	7.00846	7.05918	6.95811	7.05918	6.95811	116.138	111.024	1159	1160
gene1165	NC_002505.1	1253709	1255496	-	protein_coding	VC1181	2614614	NP_230826.1	cysteine/glutathione ABC transporter membrane/ATP-binding protein	-1.01825	6.63809	6.65114	6.62506	6.65114	6.62506	86.5664	87.5689	897	950
gene1166	NC_002505.1	1255616	1256572	-	protein_coding	VC1182	2614615	NP_230827.1	thioredoxin reductase	1.06767	7.97207	7.92497	8.01944	7.92497	8.01944	216.729	239.213	1202	1389
gene1167	NC_002505.1	1257047	1257706	+	protein_coding	VC1183	2614616	NP_230828.1	hypothetical protein	1.1201	4.96209	4.88095	5.04457	4.88095	5.04457	24.3144	27.9684	93	112
gene1168	NC_002505.1	1257681	1258931	+	protein_coding	VC1184	2614617	NP_230829.1	NifS-like protein	1.38826	5.0066	4.77555	5.24883	4.77555	5.24883	22.2072	32.5412	161	247
gene1169	NC_002505.1	1259189	1260520	+	protein_coding	VC1185	2614618	NP_230830.1	GGDEF family protein	-1.10927	5.68079	5.75609	5.60647	5.75609	5.60647	46.118	42.1933	356	341
gene1170	NC_002505.1	1260621	1261385	-	protein_coding	VC1186	2614619	NP_230831.1	SanA protein	1.09715	6.17025	6.10374	6.23749	6.10374	6.23749	59.0969	65.9256	262	306
gene1171	NC_002505.1	1261358	1261726	-	protein_coding	VC1187	2614620	NP_230832.1	hypothetical protein	1.19678	5.35673	5.22871	5.48787	5.22871	5.48787	31.3309	38.8586	67	87
gene1172	NC_002505.1	1261730	1263418	-	protein_coding	VC1188	2614621	NP_230833.2	malate dehydrogenase	-1.01975	8.1912	8.20533	8.1771	8.20533	8.1771	260.21	264.249	2547	2708
gene1173	NC_002505.1	1263812	1264234	+	protein_coding	VC1189	2614622	NP_230834.1	hypothetical protein	1.19099	8.70249	8.57733	8.82949	8.57733	8.82949	342.252	425.867	839	1093
gene1174	NC_002505.1	1264436	1265542	-	protein_coding	VC1190	2614623	NP_230835.2	phosphoribosylaminoimidazole-succinocarboxamide synthase	-2.49421	6.81885	7.50994	6.19135	7.50994	6.19135	161.019	64.1687	1033	431
gene1175	NC_002505.1	1265708	1266106	-	protein_coding	VC1191	2614624	NP_230836.1	hypothetical protein	-1.99801	5.14759	5.67103	4.67246	5.67103	4.67246	43.679	21.0664	101	51
gene1176	NC_002505.1	1266398	1266595	-	protein_coding	VC1193	2614626	NP_230838.1	hypothetical protein	1.63089	6.94128	6.59741	7.30307	6.59741	7.30307	83.6625	144.836	96	174
gene1177	NC_002505.1	1266731	1267783	-	protein_coding	VC1194	2614627	NP_230839.1	hypothetical protein	1.42751	5.27044	5.01994	5.53344	5.01994	5.53344	27.2022	39.9122	166	255
gene1178	NC_002505.1	1267848	1268519	-	protein_coding	VC1195	2614628	NP_230840.1	lipoprotein	1.30882	7.47959	7.28798	7.67624	7.28798	7.67624	135.835	185.906	529	758
gene1179	NC_002505.1	1268619	1269308	-	protein_coding	VC1196	2614629	NP_230841.1	hypothetical protein	1.23667	7.27861	7.127	7.43345	7.127	7.43345	121.288	155.259	485	650
gene1180	NC_002505.1	1269433	1270128	-	protein_coding	VC1197	2614630	NP_230842.1	hypothetical protein	-1.0717	7.90604	7.95615	7.85624	7.95615	7.85624	220.899	213.595	891	902
gene1181	NC_002505.1	1270299	1273364	+	protein_coding	VC1198	2614631	NP_230843.1	hypothetical protein	1.14872	6.91794	6.81865	7.01868	6.81865	7.01868	99.2775	116.112	1764	2160
gene1182	NC_002505.1	1273414	1273881	+	protein_coding	VC1199	2614632	NP_230844.1	hypothetical protein	1.51027	5.19461	4.90572	5.50052	4.90572	5.50052	24.7032	39.0905	67	111
gene1183	NC_002505.1	1274131	1275342	+	protein_coding	VC1200	2614633	NP_230845.1	serine protease	1.04097	6.10374	6.07484	6.13277	6.07484	6.13277	57.6603	61.7372	405	454
gene1184	NC_002505.1	1275417	1276142	-	protein_coding	VC1201	2614634	NP_230846.1	hypothetical protein	1.04673	9.05317	9.02028	9.08617	9.02028	9.08617	467.512	502.614	1967	2214
gene1185	NC_002505.1	1276291	1277826	-	protein_coding	VC1202	2614635	NP_230847.1	histidine ammonia-lyase	1.18551	5.44422	5.32285	5.56836	5.32285	5.56836	33.4772	40.9889	298	382
gene1186	NC_002505.1	1277838	1279535	-	protein_coding	VC1203	2614636	NP_230848.1	urocanate hydratase	-1.05194	5.82682	5.86346	5.79041	5.86346	5.79041	49.3882	47.9494	486	494
gene1187	NC_002505.1	1279554	1280564	-	protein_coding	VC1204	2614637	NP_230849.1	formimidoylglutamase	-1.1504	4.9407	5.0428	4.84067	5.0428	4.84067	27.6496	23.964	162	147
gene1188	NC_002505.1	1280554	1281762	-	protein_coding	VC1205	2614638	NP_230850.1	imidazolonepropionase	-1.04822	4.87014	4.90423	4.83628	4.90423	4.83628	24.6913	23.8564	173	175
gene1189	NC_002505.1	1281866	1282576	-	protein_coding	VC1206	2614639	NP_230851.1	histidine utilization repressor	1.21185	5.93007	5.79308	6.07029	5.79308	6.07029	47.0822	58.8787	194	254
gene1190	NC_002505.1	1282693	1283640	-	protein_coding	VC1207	2614640	NP_230852.1	hypothetical protein	1.22942	5.70114	5.55409	5.85207	5.55409	5.85207	39.8621	50.4177	219	290
gene1191	NC_002505.1	1283779	1284099	-	protein_coding	VC1208	2614641	NP_230853.1	dsDNA-mimic protein	1.0275	9.17496	9.15542	9.19455	9.15542	9.19455	503.685	535.003	937	1042
gene1192	NC_002505.1	1284104	1284670	-	protein_coding	VC1209	2614642	NP_230854.2	elongation factor P	1.0123	9.55717	9.54835	9.56599	9.54835	9.56599	654	699.369	2149	2406
gene1193	NC_002505.1	1284862	1285656	+	protein_coding	VC1210	2614643	NP_230855.1	hypothetical protein	1.2185	6.14728	6.00638	6.29148	6.00638	6.29148	54.9134	68.206	253	329
gene1194	NC_002505.1	1285750	1287864	+	protein_coding	VC1211	2614644	NP_230856.1	hypothetical protein	1.28957	4.46759	4.28791	4.6548	4.28791	4.6548	15.5829	20.8842	191	268
gene1195	NC_002505.1	1287836	1290199	-	protein_coding	VC1212	2614645	NP_230857.1	DNA polymerase II	-1.11218	4.71045	4.78777	4.63438	4.78777	4.63438	22.3356	20.5669	306	295
gene1196	NC_002505.1	1290575	1291219	+	protein_coding	VC1213	2614646	NP_230858.1	response regulator	-1.14945	8.77262	8.87366	8.67272	8.87366	8.67272	419.212	384.566	1567	1505
gene1197	NC_002505.1	1291219	1293051	+	protein_coding	VC1214	2614647	NP_230859.1	excinuclease ABC subunit C	-1.06511	6.85553	6.90118	6.81019	6.90118	6.81019	104.492	100.525	1110	1118
gene1198	NC_002505.1	1293099	1293656	+	protein_coding	VC1215	2614648	NP_230860.1	CDP-diacylglycerol--glycerol-3-phosphate 3-phosphatidyltransferase	-1.03938	7.89842	7.92633	7.8706	7.92633	7.8706	216.775	216.503	701	733
gene1203	NC_002505.1	1294549	1295667	+	protein_coding	VC1216	2614653	NP_230861.1	GGDEF family protein	1.3129	6.8396	6.64604	7.0388	6.64604	7.0388	86.354	117.829	560	800
gene1204	NC_002505.1	1295664	1296149	-	protein_coding	VC1217	2614654	NP_230862.1	hypothetical protein	2.70829	5.03581	4.36815	5.80553	4.36815	5.80553	16.3323	48.4946	46	143
gene1205	NC_002505.1	1296440	1297423	+	protein_coding	VC1219	2614656	NP_230864.1	phenylalanyl-tRNA synthetase subunit alpha	1.0613	8.52494	8.48212	8.56796	8.48212	8.56796	317.05	357.934	1808	2137
gene1206	NC_002505.1	1297450	1299837	+	protein_coding	VC1220	2614657	NP_230865.1	phenylalanyl-tRNA synthetase subunit beta	1.15559	8.45296	8.34929	8.55791	8.34929	8.55791	288.096	356.269	3987	5162
gene1207	NC_002505.1	1300276	1300572	+	protein_coding	VC1222	2614659	NP_230867.1	integration host factor subunit alpha	-1.12246	9.71955	9.80325	9.63658	9.80325	9.63658	781.431	725.292	1345	1307
gene1208	NC_002505.1	1300556	1300792	-	protein_coding	VC1223	2614660	NP_230868.1	hypothetical protein	-1.13486	2.97497	3.06762	2.88511	3.06762	2.88511	5.8246	5.56334	8	8
gene1209	NC_002505.1	1300701	1301480	-	protein_coding	VC1224	2614661	NP_230869.1	hypothetical protein	1.58657	5.24119	4.9188	5.58471	4.9188	5.58471	24.9982	41.4148	113	196
gene1210	NC_002505.1	1301949	1302605	+	protein_coding	VC1226	2614663	NP_230871.1	thiopurine S-methyltransferase	1.04209	6.18356	6.15389	6.21336	6.15389	6.21336	61.1949	64.9723	233	259
gene1211	NC_002505.1	1302558	1302728	-	protein_coding	VC1227	2614664	NP_230872.1	hypothetical protein	1.02276	1.15491	1.1388	1.17126	1.1388	1.17126	1.00909	0.963824	1	1
gene1212	NC_002505.1	1302698	1303879	-	protein_coding	VC1228	2614665	NP_230873.1	phosphoribosylglycinamide formyltransferase 2	-2.20729	5.90641	6.5051	5.36282	6.5051	5.36282	78.1018	35.5563	535	255
gene1213	NC_002505.1	1304027	1304902	-	protein_coding	VC1229	2614666	NP_230874.1	hypothetical protein	1.29698	4.21474	4.03133	4.40649	4.03133	4.40649	12.6067	17.4974	64	93
gene1214	NC_002505.1	1305061	1305948	-	protein_coding	VC1231	2614668	NP_230876.1	cytidine deaminase	1.15806	9.00834	8.90311	9.11482	8.90311	9.11482	429.247	514.672	2209	2773
gene1215	NC_002505.1	1306118	1306792	-	protein_coding	VC1232	2614669	NP_230877.1	hypothetical protein	1.19206	5.72943	5.6041	5.85756	5.6041	5.85756	41.1573	50.5429	161	207
gene1216	NC_002505.1	1306783	1307172	-	protein_coding	VC1233	2614670	NP_230878.1	hypothetical protein	1.0067	5.62004	5.61523	5.62486	5.61523	5.62486	41.5899	42.6826	94	101
gene1217	NC_002505.1	1307189	1308613	-	protein_coding	VC1234	2614671	NP_230879.1	exonuclease I	-1.15764	5.87719	5.98373	5.77255	5.98373	5.77255	54.0063	47.3045	446	409
gene1218	NC_002505.1	1308759	1310174	-	protein_coding	VC1235	2614672	NP_230880.1	sodium/dicarboxylate symporter	1.1289	5.14582	5.0591	5.23402	5.0591	5.23402	28.0278	32.3575	230	278
gene1219	NC_002505.1	1310478	1310924	+	protein_coding	VC1236	2614673	NP_230881.1	PilB-like protein	1.02252	4.65042	4.63438	4.66651	4.63438	4.66651	20.0734	21.0165	52	57
gene1220	NC_002505.1	1311451	1312560	+	protein_coding	VC1237	2614674	NP_230882.1	nicotinate-nucleotide--dimethylbenzimidazole phosphoribosyltransferase	-1.42863	5.52369	5.787	5.27237	5.787	5.27237	46.9471	33.2597	302	224
gene1221	NC_002505.1	1312560	1313345	+	protein_coding	VC1238	2614675	NP_230883.1	adenosylcobinamide-GDP ribazoletransferase	-1.3518	4.95984	5.18205	4.74717	5.18205	4.74717	30.2957	22.2268	138	106
gene1222	NC_002505.1	1313354	1313893	+	protein_coding	VC1239	2614676	NP_230884.1	adenosylcobinamide kinase/adenosylcobinamide phosphate guanyltransferase	-1.36516	5.36585	5.59508	5.14602	5.59508	5.14602	40.9016	30.5211	128	100
gene1223	NC_002505.1	1313900	1314502	+	protein_coding	VC1240	2614677	NP_230885.1	alpha-ribazole-5'-phosphate phosphatase	-1.21877	5.67034	5.81485	5.52943	5.81485	5.52943	48.0747	39.9052	168	146
gene1224	NC_002505.1	1314818	1315846	+	protein_coding	VC1242	2614679	NP_230887.1	succinylglutamate desuccinylase	-1.13168	6.75199	6.84182	6.66335	6.84182	6.66335	100.447	89.8548	599	561
gene1225	NC_002505.1	1315915	1316922	+	protein_coding	VC1244	2614681	NP_230889.1	vtamin B12-transporter permease	1.03815	5.71271	5.68577	5.73979	5.68577	5.73979	43.9944	46.1086	257	282
gene1226	NC_002505.1	1316909	1317664	+	protein_coding	VC1245	2614682	NP_230890.1	vitamin B12-transporter ATPase	-1.0515	6.02258	6.05892	5.98647	6.05892	5.98647	57.0615	55.374	250	254
gene1227	NC_002505.1	1318049	1318624	-	protein_coding	VC1246	2614683	NP_230891.1	hypothetical protein	1.04396	7.14182	7.11086	7.17292	7.11086	7.17292	120.129	130.764	401	457
gene1228	NC_002505.1	1318803	1319198	-	protein_coding	VC1247	2614684	NP_230892.1	hypothetical protein	1.03982	8.85014	8.82202	8.87836	8.82202	8.87836	405.676	445.33	931	1070
gene1229	NC_002505.1	1319246	1320856	-	protein_coding	VC1248	2614685	NP_230893.1	methyl-accepting chemotaxis protein	-1.01707	4.40144	4.41367	4.38925	4.41367	4.38925	17.0305	17.2896	159	169
gene1230	NC_002505.1	1321087	1321599	-	protein_coding	VC1249	2614686	NP_230894.1	hypothetical protein	-1.13839	8.02469	8.11874	7.93174	8.11874	7.93174	246.217	224.571	732	699
gene1231	NC_002505.1	1321865	1322764	-	protein_coding	VC1250	2614687	NP_230895.1	hypothetical protein	1.11814	7.9094	7.82926	7.99037	7.82926	7.99037	202.08	233.303	1054	1274
gene1232	NC_002505.1	1322928	1324175	+	protein_coding	VC1252	2614689	NP_230897.1	competence damage protein CinA	1.00471	6.12845	6.12506	6.13184	6.12506	6.13184	60.145	61.6731	435	467
gene1233	NC_002505.1	1324348	1324776	-	protein_coding	VC1253	2614690	NP_230898.1	hypothetical protein	2.52107	4.39396	3.77728	5.11132	3.77728	5.11132	10.0556	29.582	25	77
gene1234	NC_002505.1	1324877	1325155	-	protein_coding	VC1254	2614691	NP_230899.1	(Fe-S)-binding protein	1.87412	7.36925	6.93006	7.83627	6.93006	7.83627	106.996	209.119	173	354
gene1235	NC_002505.1	1325155	1326288	-	protein_coding	VC1255	2614692	NP_230900.2	ribonucleotide-diphosphate reductase subunit beta	1.87069	8.18424	7.74492	8.64849	7.74492	8.64849	190.966	378.607	1255	2605
gene1236	NC_002505.1	1326384	1328669	-	protein_coding	VC1256	2614693	NP_230901.1	ribonucleotide-diphosphate reductase subunit alpha	1.63687	8.47919	8.13117	8.84211	8.13117	8.84211	248.792	429.626	3296	5959
gene1237	NC_002505.1	1329118	1329855	-	protein_coding	VC1257	2614694	NP_230902.1	3-demethylubiquinone-9 3-methyltransferase	-1.00731	7.22349	7.22875	7.21824	7.22875	7.21824	130.468	135.782	558	608
gene1238	NC_002505.1	1330207	1332891	+	protein_coding	VC1258	2614695	NP_230903.1	DNA gyrase subunit A	1.14358	10.2108	10.1144	10.308	10.1144	10.308	1047.15	1282.05	16294	20886
gene1239	NC_002505.1	1333104	1334102	+	protein_coding	VC1259	2614696	NP_230904.1	hypothetical protein	1.39853	5.29258	5.05615	5.54006	5.05615	5.54006	27.9817	40.2548	162	244
gene1240	NC_002505.1	1334129	1335028	-	protein_coding	VC1260	2614697	NP_230905.1	AraC family transcriptional regulator	1.01477	4.48899	4.47843	4.49958	4.47843	4.49958	17.8306	18.4958	93	101
gene1241	NC_002505.1	1335279	1336493	+	protein_coding	VC1261	2614715	NP_230906.1	hypothetical protein	-1.1732	4.73778	4.85441	4.62396	4.85441	4.62396	23.5753	20.483	166	151
gene1242	NC_002505.1	1336676	1336852	+	protein_coding	VC1262	2614716	NP_230907.1	hypothetical protein	-1.25714	5.91782	6.08519	5.75505	6.08519	5.75505	58.4928	46.5576	60	50
gene1243	NC_002505.1	1337023	1337673	+	protein_coding	VC1263	2614717	NP_230908.1	GTP cyclohydrolase II	1.2363	7.19894	7.04755	7.35358	7.04755	7.35358	114.771	148.611	433	587
gene1244	NC_002505.1	1337809	1339116	+	protein_coding	VC1264	2614718	NP_230909.1	iron-regulated protein A	1.17569	5.30014	5.18468	5.41818	5.18468	5.41818	30.342	36.5413	230	290
gene1245	NC_002505.1	1339323	1340708	+	protein_coding	VC1265	2614719	NP_230910.1	hypothetical protein	1.20958	4.41885	4.28372	4.55823	4.28372	4.55823	15.5622	19.3829	125	163
gene1246	NC_002505.1	1340718	1341725	+	protein_coding	VC1266	2614720	NP_230911.1	hypothetical protein	1.12436	4.71113	4.62734	4.79644	4.62734	4.79644	20.0286	23.2178	117	142
gene1247	NC_002505.1	1341706	1342788	+	protein_coding	VC1267	2614721	NP_230912.1	hypothetical protein	1.18442	4.6886	4.5681	4.81228	4.5681	4.81228	19.1195	23.5883	120	155
gene1248	NC_002505.1	1343035	1344609	+	protein_coding	VC1268	2614722	NP_230913.1	hypothetical protein	1.1277	5.02898	4.94303	5.11641	4.94303	5.11641	25.3079	29.6142	231	283
gene1249	NC_002505.1	1344755	1345303	+	protein_coding	VC1269	2614723	NP_230914.1	hypothetical protein	1.11324	6.45165	6.37474	6.5295	6.37474	6.5295	71.6617	81.3562	228	271
gene1250	NC_002505.1	1345367	1346023	+	protein_coding	VC1270	2614724	NP_230915.1	glyoxylase II family protein	1.09229	7.75011	7.68669	7.81405	7.68669	7.81405	182.009	205.202	693	818
gene1251	NC_002505.1	1346017	1346733	-	protein_coding	VC1271	2614725	NP_230916.1	hypothetical protein	1.19492	2.95092	2.82526	3.08216	2.82526	3.08216	4.81322	6.43625	20	28
gene1252	NC_002505.1	1346837	1347262	+	protein_coding	VC1272	2614726	NP_230917.1	hypothetical protein	1.40286	6.75984	6.52006	7.00843	6.52006	7.00843	78.9859	115.292	195	298
gene1253	NC_002505.1	1347624	1348742	+	protein_coding	VC1273	2614727	NP_230918.2	ABC transporter substrate-binding protein	1.18587	2.37889	2.2591	2.50504	2.2591	2.50504	3.08407	4.4186	20	30
gene1254	NC_002505.1	1348844	1349377	+	protein_coding	VC1274	2614728	NP_230919.1	hypothetical protein	1.29831	4.27261	4.08844	4.46507	4.08844	4.46507	12.9254	18.2098	40	59
gene1255	NC_002505.1	1349387	1350670	+	protein_coding	VC1275	2614729	NP_230920.1	hypothetical protein	1.21264	4.17515	4.03839	4.31654	4.03839	4.31654	12.6324	16.43	94	128
gene1256	NC_002505.1	1350777	1352132	+	protein_coding	VC1276	2614730	NP_230921.1	sensor histidine kinase	-1.13454	4.95553	5.04742	4.86531	5.04742	4.86531	27.8682	24.4304	219	201
gene1257	NC_002505.1	1352113	1352763	+	protein_coding	VC1277	2614731	NP_230922.1	LuxR family transcriptional regulator	-1.31375	5.00252	5.20323	4.80954	5.20323	4.80954	30.7469	23.5448	116	93
gene1258	NC_002505.1	1352765	1353244	-	protein_coding	VC1278	2614732	NP_230923.1	MarR family transcriptional regulator	1.20479	6.57311	6.44009	6.70887	6.44009	6.70887	75.1328	92.7078	209	270
gene1259	NC_002505.1	1353601	1355223	+	protein_coding	VC1279	2614733	NP_230924.1	BCCT family transporter	1.16354	8.01157	7.90305	8.12157	7.90305	8.12157	211.891	251.841	1993	2480
gene1260	NC_002505.1	1355388	1356683	-	protein_coding	VC1280	2614734	NP_230925.1	hypothetical protein	-1.69025	3.04818	3.45022	2.69298	3.45022	2.69298	7.9886	4.95968	60	39
gene1261	NC_002505.1	1356926	1357231	+	protein_coding	VC1281	2614735	NP_230926.1	PTS system cellobiose-specific transporter subunit IIB	-1.73179	3.01051	3.43259	2.64033	3.43259	2.64033	7.89462	4.84747	14	9
gene1262	NC_002505.1	1357310	1358650	+	protein_coding	VC1282	2614736	NP_230927.1	PTS system cellobiose-specific transporter subunit IIC	-1.07236	3.34505	3.39582	3.29504	3.39582	3.29504	7.59185	7.37422	59	60
gene1263	NC_002505.1	1358697	1359032	+	protein_coding	VC1283	2614737	NP_230928.1	PTS system cellobiose-specific transporter subunit IIA	-1.0774	3.51438	3.56857	3.46102	3.56857	3.46102	8.7304	8.3388	17	17
gene1264	NC_002505.1	1359014	1360336	+	protein_coding	VC1284	2614738	NP_230929.1	6-phospho-beta-glucosidase	-1.18792	4.30782	4.43383	4.18539	4.43383	4.18539	17.2163	14.8245	132	119
gene1265	NC_002505.1	1360359	1361117	+	protein_coding	VC1285	2614739	NP_230930.1	hypothetical protein	1.11065	5.49543	5.42025	5.57165	5.42025	5.57165	36.1476	41.0406	159	189
gene1266	NC_002505.1	1361218	1362240	+	protein_coding	VC1286	2614740	NP_230931.1	LacI family transcription regulator	1.10697	6.91284	6.83992	6.98654	6.83992	6.98654	100.361	113.743	595	706
gene1267	NC_002505.1	1362386	1364551	-	protein_coding	VC1287	2614741	NP_230932.1	glucosyltransferase MdoH	1.07305	6.64581	6.59514	6.69686	6.59514	6.69686	83.648	92.1466	1050	1211
gene1268	NC_002505.1	1364570	1366207	-	protein_coding	VC1288	2614742	NP_230933.1	glucan biosynthesis protein G	-1.19561	7.88245	8.01238	7.75463	8.01238	7.75463	228.913	196.811	2173	1956
gene1269	NC_002505.1	1366600	1368495	+	protein_coding	VC1289	2614743	NP_230934.1	methyl-accepting chemotaxis protein	-1.56034	6.76933	7.09786	6.456	7.09786	6.456	119.131	77.3652	1309	890
gene1270	NC_002505.1	1368634	1369344	-	protein_coding	VC1290	2614744	NP_230935.1	DNA polymerase III subunit epsilon	1.25946	5.6104	5.44646	5.77927	5.44646	5.77927	37.1318	47.5202	153	205
gene1271	NC_002505.1	1369341	1371254	-	protein_coding	VC1291	2614745	NP_230936.1	hypothetical protein	1.38033	6.6572	6.42876	6.89377	6.42876	6.89377	74.4668	106.259	826	1234
gene1272	NC_002505.1	1371535	1372725	-	protein_coding	VC1293	2614747	NP_230938.2	aromatic amino acid aminotransferase	1.20599	8.60991	8.47586	8.74608	8.47586	8.74608	316.276	400.065	2183	2891
gene1273	NC_002505.1	1372937	1373122	-	protein_coding	VC1294	2614748	NP_230939.1	hypothetical protein	1.68478	2.84702	2.4955	3.24806	2.4955	3.24806	3.71083	7.08877	4	8
gene1274	NC_002505.1	1373094	1374572	-	protein_coding	VC1295	2614749	NP_230940.1	hypothetical protein	-1.43903	2.36134	2.63844	2.11334	2.63844	2.11334	4.08342	3.12021	35	28
gene1275	NC_002505.1	1375081	1375929	+	protein_coding	VC1296	2614750	NP_230941.1	phosphomethylpyrimidine kinase	1.35029	6.07623	5.86346	6.29673	5.86346	6.29673	49.3882	68.3327	243	352
gene1276	NC_002505.1	1375995	1377395	-	protein_coding	VC1297	2614751	NP_230942.2	asparaginyl-tRNA synthetase	1.13437	9.11316	9.02267	9.20455	9.02267	9.20455	469.011	539.733	3808	4588
gene1277	NC_002505.1	1377542	1379173	-	protein_coding	VC1298	2614752	NP_230943.1	methyl-accepting chemotaxis protein	-1.05168	5.4084	5.44487	5.37218	5.44487	5.37218	37.1118	35.8511	351	355
gene1278	NC_002505.1	1379571	1379939	+	protein_coding	VC1299	2614753	NP_230944.1	6-carboxytetrahydropterin synthase QueD	1.36921	6.43817	6.21549	6.66883	6.21549	6.66883	63.5971	90.2233	136	202
gene1279	NC_002505.1	1380028	1381389	-	protein_coding	VC1300	2614754	NP_230945.1	L-serine dehydratase 1	-1.03324	8.32235	8.34597	8.29879	8.34597	8.29879	287.083	288.727	2266	2386
gene1280	NC_002505.1	1381482	1382735	-	protein_coding	VC1301	2614755	NP_230946.1	serine transporter	-1.26042	8.76453	8.93307	8.59917	8.93307	8.59917	437.301	368.925	3178	2807
gene1281	NC_002505.1	1383034	1383648	-	protein_coding	VC1302	2614756	NP_230947.1	MutT/nudix family protein	1.09573	5.84874	5.78317	5.91506	5.78317	5.91506	46.8561	53.33	167	199
gene1282	NC_002505.1	1383845	1385221	-	protein_coding	VC1303	2614757	NP_230948.1	para-aminobenzoate synthase component I	1.25049	6.38063	6.22142	6.54391	6.22142	6.54391	63.7835	81.8683	509	684
gene1283	NC_002505.1	1385397	1386914	+	protein_coding	VC1304	2614758	NP_230949.1	fumarate hydratase%2C class I	1.01842	9.21178	9.19863	9.22496	9.19863	9.22496	515.274	547.642	4533	5044
gene1284	NC_002505.1	1387063	1387248	+	protein_coding	VC1305	2614759	NP_230950.1	hypothetical protein	1.05616	8.41361	8.37429	8.45312	8.37429	8.45312	295.011	326.083	318	368
gene1285	NC_002505.1	1387473	1388846	+	protein_coding	VC1306	2614760	NP_230951.1	hypothetical protein	1.06201	6.3628	6.31955	6.40635	6.31955	6.40635	68.695	74.1303	547	618
gene1286	NC_002505.1	1388843	1389861	+	pseudogene	VC1307	2614761	.	.	1.0602	5.77253	5.73051	5.81485	5.73051	5.81485	45.3822	48.8457	268	302
gene1287	NC_002505.1	1389975	1391516	+	protein_coding	VC1308	2614762	NP_230952.1	transcriptional regulator TyrR	1.0518	7.15533	7.119	7.19186	7.119	7.19186	120.743	132.642	1079	1241
gene1288	NC_002505.1	1391516	1392091	+	protein_coding	VC1309	2614763	NP_230953.1	ribosomal-protein-alanine acetyltransferase	-1.00236	6.70601	6.70771	6.70431	6.70771	6.70431	91.0701	92.4217	304	323
gene1289	NC_002505.1	1392186	1392659	+	protein_coding	VC1310	2614764	NP_230954.1	hypothetical protein	1.07683	8.05826	8.00504	8.11183	8.00504	8.11183	228.252	251.046	627	722
gene1290	NC_002505.1	1392727	1393605	-	protein_coding	VC1311	2614765	NP_230955.1	hypothetical protein	1.05293	5.5817	5.54462	5.61902	5.54462	5.61902	39.654	42.5629	202	227
gene1291	NC_002505.1	1393726	1394949	-	protein_coding	VC1312	2614766	NP_230956.2	alanine racemase	1.00718	6.27708	6.27192	6.28224	6.27192	6.28224	65.8355	67.7299	467	503
gene1292	NC_002505.1	1395061	1396692	-	protein_coding	VC1313	2614767	NP_230957.1	methyl-accepting chemotaxis protein	-1.21227	6.68425	6.82455	6.54684	6.82455	6.54684	99.4934	81.902	941	811
gene1293	NC_002505.1	1397026	1398489	+	protein_coding	VC1314	2614768	NP_230958.1	transporter	-1.06627	7.24474	7.29117	7.1986	7.29117	7.1986	136.134	133.855	1155	1189
gene1294	NC_002505.1	1398499	1399848	+	protein_coding	VC1315	2614769	NP_230959.1	sensor histidine kinase	-1.15048	7.42274	7.52454	7.32231	7.52454	7.32231	163.095	146.135	1276	1197
gene1295	NC_002505.1	1399817	1400293	+	protein_coding	VC1316	2614770	NP_230960.1	chemotaxis protein CheY	-1.38704	7.15735	7.39724	6.92524	7.39724	6.92524	148.678	108.148	411	313
gene1296	NC_002505.1	1400321	1401241	-	protein_coding	VC1317	2614771	NP_230961.1	hypothetical protein	1.20012	9.81522	9.68451	9.94769	9.68451	9.94769	721.129	952.198	3849	5321
gene1297	NC_002505.1	1401339	1402112	-	protein_coding	VC1318	2614772	NP_230962.1	outer membrane protein OmpV	1.35565	12.3465	12.1289	12.5679	12.1289	12.5679	5543.35	6617.68	24865	31078
gene1298	NC_002505.1	1402325	1403647	-	protein_coding	VC1319	2614773	NP_230963.1	sensor histidine kinase	1.35602	7.41955	7.20311	7.64249	7.20311	7.64249	128.339	181.133	984	1454
gene1299	NC_002505.1	1403673	1404377	-	protein_coding	VC1320	2614774	NP_230964.1	DNA-binding response regulator	1.14619	7.63321	7.53543	7.73227	7.53543	7.73227	164.477	192.634	672	824
gene1300	NC_002505.1	1404753	1407824	+	protein_coding	VC1321	2614775	NP_230965.1	hypothetical protein	1.10835	7.60839	7.53455	7.68296	7.53455	7.68296	164.409	186.971	2927	3485
gene1301	NC_002505.1	1407905	1408120	-	protein_coding	VC1322	2614776	NP_230966.1	hypothetical protein	-1.02376	3.68582	3.7028	3.66892	3.7028	3.66892	9.58632	9.91935	12	13
gene1302	NC_002505.1	1408099	1408581	-	protein_coding	VC1323	2614777	NP_230967.1	hypothetical protein	-1.06189	3.22412	3.26773	3.1811	3.26773	3.1811	6.78783	6.82459	19	20
gene1303	NC_002505.1	1409080	1410054	+	protein_coding	VC1325	2614779	NP_230969.1	galactoside ABC transporter periplasmic D-galactose/D-glucose-binding protein	1.05803	5.4157	5.37517	5.45654	5.37517	5.45654	34.8647	37.8649	197	224
gene1304	NC_002505.1	1410224	1411768	+	protein_coding	VC1327	2614781	NP_230971.1	galactose/methyl galaxtoside transporter ATP-binding protein	-1.0692	4.25876	4.3073	4.21077	4.3073	4.21077	15.8593	15.2546	142	143
gene1305	NC_002505.1	1411773	1412786	+	protein_coding	VC1328	2614782	NP_230972.1	beta-methylgalactoside transporter inner membrane protein	-1.29171	3.13613	3.3262	2.95692	3.3262	2.95692	7.1472	5.85138	42	36
gene1306	NC_002505.1	1413196	1413834	+	protein_coding	VC1329	2614783	NP_230973.1	opacity protein-like protein	1.12099	3.60482	3.52337	3.68814	3.52337	3.68814	8.37116	10.0591	31	39
gene1307	NC_002505.1	1414155	1414982	+	protein_coding	VC1330	2614784	NP_230974.1	hypothetical protein	-1.34429	3.19031	3.41086	2.98402	3.41086	2.98402	7.71074	5.97152	37	30
gene1308	NC_002505.1	1415133	1416662	-	protein_coding	VC1332	2614786	NP_230976.1	hypothetical protein	1.07497	1.64748	1.59616	1.70046	1.59616	1.70046	1.80448	2.15443	16	20
gene1309	NC_002505.1	1416672	1417223	-	protein_coding	VC1333	2614787	NP_230977.1	hypothetical protein	1.3644	2.05081	1.83889	2.28716	1.83889	2.28716	2.18818	3.58291	7	12
gene1310	NC_002505.1	1417421	1418392	-	protein_coding	VC1334	2614788	NP_230978.1	hypothetical protein	1.151	3.05925	2.95949	3.16238	2.95949	3.16238	5.32573	6.78246	30	40
gene1311	NC_002505.1	1419022	1419729	+	protein_coding	VC1335	2614789	NP_230979.1	GntR family transcriptional regulator	1.1491	4.08832	3.9893	4.18981	3.9893	4.18981	12.186	14.8984	50	64
gene1312	NC_002505.1	1419710	1420636	+	protein_coding	VC1336	2614790	NP_230980.1	2-methylisocitrate lyase	1.15591	4.65925	4.55591	4.76494	4.55591	4.76494	18.8004	22.5797	101	127
gene1313	NC_002505.1	1420812	1421945	+	protein_coding	VC1337	2614791	NP_230981.1	methylcitrate synthase	1.04808	4.21913	4.18539	4.25314	4.18539	4.25314	14.3034	15.6966	94	108
gene1314	NC_002505.1	1422041	1424647	+	protein_coding	VC1338	2614792	NP_230982.1	aconitate hydratase	1.03862	3.60092	3.57369	3.62836	3.57369	3.62836	8.7369	9.54618	132	151
gene1315	NC_002505.1	1424656	1425858	+	protein_coding	VC1339	2614793	NP_230983.1	hypothetical protein	1.21912	3.62816	3.48805	3.77389	3.48805	3.77389	8.17587	10.8232	57	79
gene1316	NC_002505.1	1425842	1427740	+	protein_coding	VC1340	2614794	NP_230984.1	prpE protein	1.05778	3.59001	3.54972	3.63075	3.54972	3.63075	8.54137	9.54688	94	110
gene1317	NC_002505.1	1427914	1428390	+	protein_coding	VC1341	2614795	NP_230985.1	acetyltransferase	1.04742	6.61427	6.58094	6.64777	6.58094	6.64777	82.4786	88.7991	228	257
gene1318	NC_002505.1	1428471	1429868	+	protein_coding	VC1342	2614796	NP_230986.1	MutT/nudix family protein	1.1529	5.45049	5.34883	5.55409	5.34883	5.55409	34.1898	40.5551	277	344
gene1319	NC_002505.1	1429934	1431040	-	protein_coding	VC1343	2614797	NP_230987.1	M20A family peptidase	1.26443	8.99969	8.83204	9.17052	8.83204	9.17052	409.952	531.662	2630	3571
gene1320	NC_002505.1	1431464	1432573	+	protein_coding	VC1344	2614798	NP_230988.1	4-hydroxyphenylpyruvate dioxygenase	-1.13267	4.1422	4.23304	4.05331	4.23304	4.05331	14.7681	13.3633	95	90
gene1321	NC_002505.1	1432566	1433702	+	protein_coding	VC1345	2614799	NP_230989.1	oxidoreductase	-1.06786	4.13436	4.182	4.08727	4.182	4.08727	14.2657	13.6258	94	94
gene1322	NC_002505.1	1433709	1434728	+	protein_coding	VC1346	2614800	NP_230990.1	hypothetical protein	1.24246	4.4116	4.25778	4.57098	4.25778	4.57098	15.2253	19.5515	90	121
gene1323	NC_002505.1	1434725	1435372	+	protein_coding	VC1347	2614801	NP_230991.1	glutathione S-transferase	-1.04256	5.18723	5.21738	5.15725	5.21738	5.15725	31.1556	30.7754	117	121
gene1324	NC_002505.1	1435354	1436493	-	protein_coding	VC1348	2614802	NP_230992.2	response regulator	1.34032	3.49995	3.29504	3.71761	3.29504	3.71761	6.9627	10.2647	46	71
gene1325	NC_002505.1	1436615	1440610	+	protein_coding	VC1349	2614803	NP_230993.1	sensory box sensor histidine kinase/response regulator	1.03891	4.44866	4.42121	4.47628	4.42121	4.47628	17.1431	18.3127	397	444
gene1326	NC_002505.1	1440716	1441189	-	protein_coding	VC1350	2614804	NP_230994.1	antioxidant	1.2136	7.30507	7.16675	7.44605	7.16675	7.44605	125.229	155.773	344	448
gene1327	NC_002505.1	1441840	1444770	+	protein_coding	VC1353	2614807	NP_230997.1	GGDEF family protein	-1.63024	5.41526	5.77927	5.07418	5.77927	5.07418	46.8032	28.6217	795	509
gene1328	NC_002505.1	1444812	1446005	-	protein_coding	VC1354	2614808	NP_230998.2	hypothetical protein	1.18468	5.96772	5.84672	6.09122	5.84672	6.09122	49.1359	59.9072	340	434
gene1329	NC_002505.1	1446242	1446526	+	protein_coding	VC1355	2614809	NP_230999.1	acylphosphatase	1.13775	5.23715	5.14489	5.33108	5.14489	5.33108	29.6671	34.6977	49	60
gene1330	NC_002505.1	1446592	1446921	-	protein_coding	VC1356	2614810	NP_231000.1	sulfite reductase subunit gamma-like protein	1.34115	5.27847	5.07098	5.49445	5.07098	5.49445	28.2361	38.956	54	78
gene1331	NC_002505.1	1447035	1447706	-	protein_coding	VC1358	2614812	NP_231002.1	hypothetical protein	1.40455	8.44854	8.20704	8.69714	8.20704	8.69714	260.628	391.923	1015	1598
gene1332	NC_002505.1	1447951	1448706	-	protein_coding	VC1359	2614813	NP_231003.1	amino acid ABC transporter ATP-binding protein	1.53148	3.49129	3.19734	3.81227	3.19734	3.81227	6.39088	11.1184	28	51
gene1333	NC_002505.1	1448729	1449826	-	protein_coding	VC1360	2614814	NP_231004.1	amino acid ABC transporter permease	1.44486	2.96071	2.70713	3.23805	2.70713	3.23805	4.40028	7.05488	28	47
gene1334	NC_002505.1	1449829	1451034	-	protein_coding	VC1361	2614815	NP_231005.1	amino acid ABC transporter permease	1.64048	1.88593	1.56238	2.27649	1.56238	2.27649	1.71695	3.5532	12	26
gene1335	NC_002505.1	1451160	1452188	-	protein_coding	VC1362	2614816	NP_231006.1	amino acid ABC transporter substrate-binding protein	1.34054	4.00826	3.80242	4.22523	3.80242	4.22523	10.2291	15.3762	61	96
gene1336	NC_002505.1	1452643	1453581	+	protein_coding	VC1363	2614817	NP_231007.1	siroheme synthase component enzyme	-1.10432	5.55491	5.62695	5.48379	5.62695	5.48379	41.8981	38.7901	228	221
gene1337	NC_002505.1	1453647	1454468	-	protein_coding	VC1364	2614818	NP_231008.1	hypothetical protein	1.15668	7.01321	6.909	7.119	6.909	7.119	104.75	126.518	499	631
gene1338	NC_002505.1	1454744	1455481	+	protein_coding	VC1365	2614819	NP_231009.1	7-carboxy-7-deazaguanine synthase QueE	-1.13922	6.26368	6.35841	6.17036	6.35841	6.17036	70.8453	63.4243	303	284
gene1339	NC_002505.1	1455494	1456189	+	protein_coding	VC1366	2614820	NP_231010.1	7-cyano-7-deazaguanine synthase QueC	1.02118	5.98021	5.96511	5.99535	5.96511	5.99535	53.0553	55.8852	214	236
gene1340	NC_002505.1	1456161	1458164	-	protein_coding	VC1367	2614821	NP_231011.1	GGDEF family protein	-1.40356	7.33833	7.58695	7.09786	7.58695	7.09786	169.971	124.926	1974	1519
gene1341	NC_002505.1	1458335	1458583	+	protein_coding	VC1368	2614822	NP_231012.1	hypothetical protein	-1.18714	7.53028	7.65504	7.40755	7.65504	7.40755	178.098	152.9	257	231
gene1342	NC_002505.1	1458740	1459756	+	protein_coding	VC1369	2614823	NP_231013.1	hypothetical protein	-1.19218	3.38167	3.51085	3.25724	3.51085	3.25724	8.3138	7.13059	49	44
gene1343	NC_002505.1	1459753	1461084	+	protein_coding	VC1370	2614824	NP_231014.1	GGDEF family protein	-1.22598	3.50177	3.65182	3.35789	3.65182	3.35789	9.32723	7.79525	72	63
gene1344	NC_002505.1	1461135	1461815	-	protein_coding	VC1371	2614825	NP_231015.1	hypothetical protein	-1.00931	6.05057	6.05726	6.04389	6.05726	6.04389	57.0112	57.8422	225	239
gene1345	NC_002505.1	1462189	1463367	+	protein_coding	VC1372	2614826	NP_231016.1	GGDEF family protein	-1.217	4.83234	4.97608	4.69276	4.97608	4.69276	26.0514	21.2483	178	152
gene1346	NC_002505.1	1463479	1466325	-	protein_coding	VC1373	2614827	NP_231017.1	molecular chaperone DnaK	1.48407	5.76153	5.48379	6.05335	5.48379	6.05335	37.7594	58.2377	623	1006
gene1347	NC_002505.1	1466367	1468262	-	protein_coding	VC1374	2614828	NP_231018.1	molecular chaperone DnaK	1.37484	6.55793	6.33232	6.79158	6.33232	6.79158	69.4402	98.6623	763	1135
gene1348	NC_002505.1	1468262	1468894	-	protein_coding	VC1375	2614829	NP_231019.2	hypothetical protein	1.45708	6.37604	6.11028	6.65335	6.11028	6.65335	59.4261	89.3067	218	343
gene1349	NC_002505.1	1469402	1470967	+	protein_coding	VC1376	2614830	NP_231020.1	GGDEF family protein	-1.40125	7.07476	7.32231	6.83559	7.32231	6.83559	140.048	102.298	1271	972
gene1350	NC_002505.1	1471032	1471562	+	protein_coding	VC1377	2614831	NP_231021.1	hypothetical protein	1.06224	7.63357	7.59014	7.67725	7.59014	7.67725	170.279	185.92	524	599
gene1351	NC_002505.1	1471848	1472312	-	protein_coding	VC1379	2614833	NP_231023.1	hypothetical protein	1.82041	5.09801	4.68416	5.54843	4.68416	5.54843	20.7807	40.406	56	114
gene1352	NC_002505.1	1472359	1472709	-	protein_coding	VC1380	2614834	NP_231024.1	hypothetical protein	1.16488	6.3086	6.19947	6.41965	6.19947	6.41965	62.9256	75.1288	128	160
gene1353	NC_002505.1	1472998	1476840	+	protein_coding	VC1382	2614836	NP_231026.2	ATP-dependent RNA helicase HrpA	1.17006	7.36926	7.25684	7.48343	7.25684	7.48343	133.67	159.968	2977	3730
gene1354	NC_002505.1	1476980	1477462	+	protein_coding	VC1384	2614838	NP_231028.1	hypothetical protein	1.0274	9.87459	9.85512	9.89411	9.85512	9.89411	810.61	912.448	2269	2674
gene1355	NC_002505.1	1477679	1479031	+	protein_coding	VC1386	2614840	NP_231030.1	chaperone	1.15966	4.50465	4.39906	4.61276	4.39906	4.61276	16.9621	20.2211	133	166
gene1356	NC_002505.1	1479156	1480172	+	protein_coding	VC1388	2614020	NP_231032.1	lipoate-protein ligase A	1.06664	5.5836	5.53725	5.63032	5.53725	5.63032	39.3633	42.7835	232	264
gene1357	NC_002505.1	1480408	1480587	+	protein_coding	VC1389	2614021	NP_231033.1	hypothetical protein	1.23964	2.71801	2.56747	2.87739	2.56747	2.87739	3.83453	5.4938	4	6
gene1358	NC_002505.1	1480565	1481515	-	protein_coding	VC1390	2614022	NP_231034.1	LysR family transcriptional regulator	1.17795	3.36205	3.24599	3.48227	3.24599	3.48227	6.71345	8.49199	37	49
gene1359	NC_002505.1	1481602	1483008	+	protein_coding	VC1391	2614023	NP_231035.1	multidrug transporter	1.37178	6.33019	6.10627	6.56231	6.10627	6.56231	59.2349	82.6998	483	706
gene1360	NC_002505.1	1483164	1484678	+	protein_coding	VC1392	2614024	NP_231036.1	deoxyribodipyrimidine photolyase	1.45692	5.8527	5.58753	6.13046	5.58753	6.13046	40.7751	61.574	358	566
gene1361	NC_002505.1	1484824	1485138	+	protein_coding	VC1393	2614025	NP_231037.1	sugE protein	1.34247	6.37591	6.167	6.59189	6.167	6.59189	61.9003	84.7614	113	162
gene1362	NC_002505.1	1485193	1486428	-	protein_coding	VC1394	2614026	NP_231038.1	methyl-accepting chemotaxis protein	1.2416	4.10477	3.95163	4.26384	3.95163	4.26384	11.727	15.7347	84	118
gene1363	NC_002505.1	1486436	1486815	-	pseudogene	VC1395	2614027	.	.	1.60988	3.41658	3.09033	3.77728	3.09033	3.77728	5.90316	10.843	13	25
gene1364	NC_002505.1	1486808	1487068	-	protein_coding	VC1396	2614028	NP_231039.1	hypothetical protein	-1.03005	2.93201	2.95345	2.91073	2.95345	2.91073	5.28901	5.68324	8	9
gene1365	NC_002505.1	1487058	1489343	-	protein_coding	VC1397	2614029	NP_231040.1	chemotaxis protein CheA	1.04693	3.88705	3.85411	3.92028	3.85411	3.92028	10.7941	12.1123	143	168
gene1366	NC_002505.1	1489340	1489714	-	protein_coding	VC1398	2614030	NP_231041.1	chemotaxis protein CheY	1.10407	2.56099	2.49058	2.6334	2.49058	2.6334	3.68115	4.83454	8	11
gene1367	NC_002505.1	1489689	1490555	-	protein_coding	VC1399	2614031	NP_231042.1	chemotaxis protein CheR	2.13084	2.80493	2.31181	3.40323	2.31181	3.40323	3.18438	7.98406	16	42
gene1368	NC_002505.1	1490566	1491222	-	protein_coding	VC1400	2614032	NP_231043.1	hypothetical protein	1.94872	2.92354	2.48162	3.44415	2.48162	3.44415	3.67695	8.27832	14	33
gene1369	NC_002505.1	1491209	1492285	-	protein_coding	VC1401	2614033	NP_231044.1	protein-glutamate methylesterase CheB	1.2038	3.64636	3.51501	3.78261	3.51501	3.78261	8.33129	10.8652	52	71
gene1370	NC_002505.1	1492306	1493868	-	protein_coding	VC1402	2614034	NP_231045.1	purine-binding chemotaxis protein Chew	1.07168	3.42543	3.37586	3.47573	3.37586	3.47573	7.39674	8.43577	67	80
gene1371	NC_002505.1	1493881	1495806	-	protein_coding	VC1403	2614035	NP_231046.1	methyl-accepting chemotaxis protein	1.32504	3.08145	2.88511	3.29115	2.88511	3.29115	5.01714	7.35929	56	86
gene1372	NC_002505.1	1496398	1498089	+	protein_coding	VC1405	2614037	NP_231048.2	methyl-accepting chemotaxis protein	-1.13904	4.5066	4.60149	4.41367	4.60149	4.41367	19.4786	17.5334	191	180
gene1373	NC_002505.1	1498168	1499484	+	protein_coding	VC1406	2614038	NP_231049.1	methyl-accepting chemotaxis protein	-1.06225	5.77261	5.81634	5.72921	5.81634	5.72921	48.0845	45.9276	367	367
gene1374	NC_002505.1	1499666	1500859	+	protein_coding	VC1407	2614039	NP_231050.1	ATP-dependent RNA helicase RhlE	1.07308	6.58409	6.53341	6.63516	6.53341	6.63516	79.4846	88.2044	550	639
gene1375	NC_002505.1	1500918	1501520	-	protein_coding	VC1408	2614040	NP_231051.1	TetR family transcriptional regulator	-1.11495	5.07301	5.1521	4.99513	5.1521	4.99513	29.7605	27.059	104	99
gene1376	NC_002505.1	1501627	1503081	+	protein_coding	VC1409	2614041	NP_231052.1	multidrug resistance protein	-1.2664	5.99188	6.16467	5.82394	6.16467	5.82394	61.7873	49.161	521	434
gene1377	NC_002505.1	1503062	1504282	+	protein_coding	VC1410	2614042	NP_231053.1	multidrug resistance protein VceA	-1.32973	6.34283	6.55172	6.1406	6.55172	6.1406	80.9774	62.092	573	460
gene1378	NC_002505.1	1504292	1505827	+	protein_coding	VC1411	2614043	NP_231054.1	multidrug resistance protein VceB	-1.32669	6.12019	6.3275	5.91967	6.3275	5.91967	69.0889	53.4358	615	498
gene1379	NC_002505.1	1505902	1507638	-	protein_coding	VC1413	2614045	NP_231056.1	methyl-accepting chemotaxis protein	1.16646	4.84293	4.73314	4.95527	4.73314	4.95527	21.5568	26.188	217	276
gene1380	NC_002505.1	1507860	1509434	-	protein_coding	VC1414	2614046	NP_231057.1	thermostable carboxypeptidase 1	1.10056	7.07964	7.01086	7.14909	7.01086	7.14909	112.626	129.13	1028	1234
gene1381	NC_002505.1	1509632	1510150	+	protein_coding	VC1415	2614047	NP_231058.1	hcp protein	-1.27231	4.08642	4.26384	3.91638	4.26384	3.91638	15.2938	12.0673	46	38
gene1382	NC_002505.1	1510278	1513769	+	protein_coding	VC1416	2614048	NP_231059.1	VgrG protein	1.2327	2.96115	2.81408	3.1159	2.81408	3.1159	4.79316	6.56046	97	139
gene1383	NC_002505.1	1513748	1514608	+	protein_coding	VC1417	2614049	NP_231060.1	hypothetical protein	-1.06902	4.16769	4.21612	4.11983	4.21612	4.11983	14.63	13.9738	73	73
gene1384	NC_002505.1	1514611	1516536	+	protein_coding	VC1418	2614050	NP_231061.1	hypothetical protein	-1.1912	5.24981	5.37754	5.12513	5.37754	5.12513	35.0304	30.0362	391	351
gene1385	NC_002505.1	1516533	1517276	+	protein_coding	VC1419	2614051	NP_231062.1	hypothetical protein	-1.25026	4.41595	4.58	4.25778	4.58	4.25778	19.25	15.7282	83	71
gene1386	NC_002505.1	1517421	1518158	+	protein_coding	VC1420	2614052	NP_231063.1	hypothetical protein	-1.22192	3.66914	3.81656	3.52741	3.81656	3.52741	10.2878	8.70968	44	39
gene1387	NC_002505.1	1518246	1518884	+	protein_coding	VC1421	2614053	NP_231064.1	hypothetical protein	1.13731	5.11656	5.02459	5.21021	5.02459	5.21021	27.2738	31.7247	101	123
gene1388	NC_002505.1	1518957	1520333	-	protein_coding	VC1422	2614054	NP_231065.1	sodium/alanine symporter	1.33137	6.59604	6.39281	6.80572	6.39281	6.80572	72.43	100.181	578	837
gene1389	NC_002505.1	1520836	1520994	+	protein_coding	VC1422a	16691853	YP_008474265.1	membrane protein	1.42111	5.73839	5.49048	5.99749	5.49048	5.99749	37.9835	55.9745	35	54
gene1390	NC_002505.1	1521011	1521745	+	protein_coding	VC1423	2614055	NP_231066.1	hypothetical protein	1.11765	7.49546	7.41565	7.57612	7.41565	7.57612	152.364	172.886	649	771
gene1391	NC_002505.1	1521892	1522929	-	protein_coding	VC1424	2614056	NP_231067.1	spermidine/putrescine ABC transporter substrate-binding protein	1.11491	7.13171	7.05368	7.2106	7.05368	7.2106	115.535	134.646	695	848
gene1392	NC_002505.1	1523041	1524072	-	protein_coding	VC1425	2614057	NP_231068.2	spermidine/putrescine ABC transporter substrate-binding protein	1.3506	8.36341	8.14942	8.58302	8.14942	8.58302	251.808	362.207	1506	2268
gene1393	NC_002505.1	1524175	1524945	-	protein_coding	VC1426	2614058	NP_231069.1	spermidine/putrescine ABC transporter membrane protein	1.22479	7.13302	6.98825	7.28079	6.98825	7.28079	110.56	143.223	494	670
gene1394	NC_002505.1	1524945	1525805	-	protein_coding	VC1427	2614059	NP_231070.1	spermidine/putrescine ABC transporter membrane protein	1.24387	6.60187	6.44634	6.76117	6.44634	6.76117	75.3545	96.6678	376	505
gene1395	NC_002505.1	1525786	1526919	-	protein_coding	VC1428	2614060	NP_231071.1	putrescine/spermidine ABC transporter ATPase protein	1.0388	7.81394	7.78653	7.84144	7.78653	7.84144	195.074	210.014	1282	1445
gene1396	NC_002505.1	1527205	1528050	+	protein_coding	VC1429	2614061	NP_231072.1	hypothetical protein	1.09836	5.98696	5.91967	6.05501	5.91967	6.05501	51.399	58.2498	252	299
gene1397	NC_002505.1	1528040	1528843	+	protein_coding	VC1430	2614062	NP_231073.1	bax protein	1.18738	6.56796	6.44523	6.69302	6.44523	6.69302	75.3313	91.8366	351	448
gene1398	NC_002505.1	1528845	1529504	+	protein_coding	VC1431	2614063	NP_231074.1	hypothetical protein	-1.05753	6.5967	6.63718	6.55647	6.63718	6.55647	85.754	82.4069	328	330
gene1399	NC_002505.1	1529581	1530513	-	protein_coding	VC1432	2614064	NP_231075.1	C32 tRNA thiolase	-1.03853	6.45226	6.47959	6.42505	6.47959	6.42505	76.7522	75.2526	415	426
gene1400	NC_002505.1	1530639	1531586	-	protein_coding	VC1433	2614065	NP_231076.1	universal stress protein UspE	1.33633	8.77886	8.57222	8.99049	8.57222	8.99049	341.649	472.536	1877	2718
gene1401	NC_002505.1	1531716	1532468	-	protein_coding	VC1434	2614066	NP_231077.1	fumarate/nitrate reduction transcriptional regulator	1.13828	8.46078	8.36787	8.55473	8.36787	8.55473	292.86	354.361	1278	1619
gene1402	NC_002505.1	1532558	1533232	-	protein_coding	VC1435	2614067	NP_231078.1	hypothetical protein	-1.0023	6.66718	6.66883	6.66552	6.66883	6.66552	88.1942	90.0983	345	369
gene1403	NC_002505.1	1533229	1533393	-	protein_coding	VC1436	2614068	NP_231079.1	FixS-like protein	2.25274	4.21939	3.67402	4.8457	3.67402	4.8457	9.41203	23.9729	9	24
gene1404	NC_002505.1	1533397	1535769	-	protein_coding	VC1437	2614069	NP_231080.1	cation transporter E1-E2 family ATPase	-1.17278	6.22909	6.34512	6.11519	6.34512	6.11519	70.0977	60.7026	964	874
gene1405	NC_002505.1	1535774	1536250	-	protein_coding	VC1438	2614070	NP_231081.1	hypothetical protein	1.37051	6.30427	6.08101	6.53572	6.08101	6.53572	58.2414	81.5431	161	236
gene1406	NC_002505.1	1536329	1537309	-	protein_coding	VC1439	2614071	NP_231082.1	cytochrome c oxidase subunit CcoP	-1.03803	7.95185	7.97882	7.92497	7.97882	7.92497	222.684	223.448	1266	1330
gene1407	NC_002505.1	1537317	1537481	-	protein_coding	VC1440	2614072	NP_231083.1	cytochrome c oxidase subunit CcoQ	-1.21826	5.40414	5.54843	5.2636	5.54843	5.2636	39.7397	32.9628	38	33
gene1408	NC_002505.1	1537493	1538113	-	protein_coding	VC1441	2614073	NP_231084.1	cbb3-type cytochrome c oxidase subunit II	-1.16034	7.73198	7.84	7.62545	7.84	7.62545	203.397	178.084	732	671
gene1409	NC_002505.1	1538127	1539560	-	protein_coding	VC1442	2614074	NP_231085.1	cbb3-type cytochrome c oxidase subunit I	-1.14737	7.87588	7.97567	7.77734	7.97567	7.77734	222.371	200.328	1848	1743
gene1410	NC_002505.1	1539789	1540169	+	protein_coding	VC1443	2614075	NP_231086.1	hypothetical protein	-1.21295	5.46544	5.60647	5.32796	5.60647	5.32796	41.2136	34.6066	91	80
gene1411	NC_002505.1	1540238	1541455	+	protein_coding	VC1444	2614076	NP_231087.1	hypothetical protein	-1.09452	7.18948	7.25492	7.12463	7.25492	7.12463	133.453	127.061	942	939
gene1412	NC_002505.1	1541452	1543170	+	protein_coding	VC1445	2614077	NP_231088.1	sensor histidine kinase/response regulator	-1.09678	6.6198	6.68677	6.55349	6.68677	6.55349	89.3385	82.1672	890	857
gene1413	NC_002505.1	1543231	1545396	-	protein_coding	VC1446	2614078	NP_231089.1	toxin secretion transporter	-1.16243	3.59898	3.70919	3.49205	3.70919	3.49205	9.63943	8.52223	121	112
gene1414	NC_002505.1	1545399	1546802	-	protein_coding	VC1447	2614079	NP_231090.1	RTX toxin transporter	-1.10535	2.58229	2.65555	2.51105	2.65555	2.51105	4.17865	4.46077	34	38
gene1415	NC_002505.1	1546757	1548919	-	protein_coding	VC1448	2614080	NP_231091.1	RTX toxin transporter	-1.33568	2.50905	2.72651	2.30894	2.72651	2.30894	4.46741	3.65745	56	48
gene1416	NC_002505.1	1549277	1549636	+	protein_coding	VC1449	2614081	NP_231092.1	hypothetical protein	1.16947	7.00841	6.89639	7.12225	6.89639	7.12225	104.012	126.815	217	277
gene1417	NC_002505.1	1549662	1550123	+	protein_coding	VC1450	2613956	NP_231093.1	RTX toxin activating protein	-1.32794	6.82928	7.03694	6.62775	7.03694	6.62775	114.289	87.758	306	246
gene1418	NC_002505.1	1550108	1563784	+	protein_coding	VC1451	2613957	NP_231094.1	RTX toxin RtxA	-1.45438	7.1983	7.47357	6.93317	7.47357	6.93317	157.402	108.707	12476	9021
gene1419	NC_002505.1	1564152	1564376	-	protein_coding	VC1452	2613958	NP_231095.1	RstC protein	-1.23346	5.57147	5.72488	5.42217	5.72488	5.42217	45.2474	36.6253	59	50
gene1420	NC_002505.1	1564470	1564844	-	protein_coding	VC1453	2613959	NP_231096.1	RstB1 protein	-1.1616	6.09466	6.20367	5.98756	6.20367	5.98756	63.0397	55.3775	137	126
gene1421	NC_002505.1	1564822	1565901	-	protein_coding	VC1454	2613960	NP_231097.1	RstA1 protein	-1.5196	1.83963	2.16607	1.56238	2.16607	1.56238	2.8759	1.83126	18	12
gene1423	NC_002505.1	1566967	1567341	-	protein_coding	VC1456	2613962	NP_231099.1	cholera enterotoxin subunit B	1.75427	4.40158	4.01478	4.82565	4.01478	4.82565	12.4239	23.7332	27	54
gene1424	NC_002505.1	1567338	1568114	-	protein_coding	VC1457	2613963	NP_231100.1	cholera enterotoxin subunit A	1.43503	5.07124	4.81739	5.33847	4.81739	5.33847	22.8739	34.787	103	164
gene1425	NC_002505.1	1568213	1569412	-	protein_coding	VC1458	2613964	NP_231101.1	zona occludens toxin	1.14673	2.93774	2.84064	3.03816	2.84064	3.03816	4.88903	6.18052	34	45
gene1427	NC_002505.1	1569699	1570982	-	protein_coding	VC1460	2613966	NP_231103.1	hypothetical protein	1.02916	1.98718	1.96656	2.00802	1.96656	2.00802	2.41898	2.82391	18	22
gene1428	NC_002505.1	1570993	1571241	-	protein_coding	VC1461	2613967	NP_231104.1	colonization factor	-1.36627	5.88414	6.11356	5.66332	6.11356	5.66332	59.5969	43.6856	86	66
gene1429	NC_002505.1	1571377	1571760	-	protein_coding	VC1462	2613968	NP_231105.1	RstB2 protein	-1.27117	5.22931	5.40526	5.0591	5.40526	5.0591	35.9487	28.3274	80	66
gene1430	NC_002505.1	1571738	1572817	-	protein_coding	VC1463	2613969	NP_231106.1	RstA2 protein	1.04271	1.09182	1.06207	1.1224	1.06207	1.1224	0.958632	0.915633	6	6
gene1432	NC_002505.1	1573771	1574355	-	protein_coding	VC1465	2613971	NP_231108.1	hypothetical protein	1.02402	4.6157	4.59861	4.63285	4.59861	4.63285	19.4676	20.5665	66	73
gene1438	NC_002505.1	1579039	1579206	-	protein_coding	VC1471	2613977	NP_231113.1	hypothetical protein	1.08411	2.30353	2.24602	2.36252	2.24602	2.36252	3.08132	3.92414	3	4
gene1444	NC_002505.1	1583160	1583513	+	protein_coding	VC1477	2613983	NP_231118.1	transposase OrfAB subunit A	-1.2597	3.71808	3.88835	3.55526	3.88835	3.55526	11.2111	8.84594	23	19
gene1445	NC_002505.1	1583510	1584382	+	protein_coding	VC1478	2613984	NP_231119.1	transposase OrfAB subunit B	1.23142	1.26367	1.1224	1.42272	1.1224	1.42272	0.988281	1.32153	5	7
gene1446	NC_002505.1	1585291	1585650	-	protein_coding	VC1479	2613985	NP_231120.1	hypothetical protein	-1.41109	7.31863	7.57125	7.07444	7.57125	7.07444	167.761	121.779	350	266
gene1447	NC_002505.1	1585761	1586093	-	protein_coding	VC1480	2613986	NP_231121.1	hypothetical protein	-1.21788	7.77337	7.91686	7.63248	7.91686	7.63248	215.045	179.167	415	362
gene1448	NC_002505.1	1586098	1586607	-	protein_coding	VC1481	2613987	NP_231122.1	hypothetical protein	-1.28624	7.41437	7.59818	7.23502	7.59818	7.23502	170.862	137.668	505	426
gene1449	NC_002505.1	1586564	1588360	+	protein_coding	VC1482	2613988	NP_231123.1	ATP-dependent protease LA-like protein	1.25441	6.44491	6.28348	6.61049	6.28348	6.61049	66.4481	86.3049	692	941
gene1450	NC_002505.1	1588425	1588943	+	protein_coding	VC1483	2613989	NP_231124.1	3-hydroxydecanoyl-ACP dehydratase	-1.13157	9.58433	9.6739	9.49558	9.6739	9.49558	710.496	669.735	2137	2109
gene1451	NC_002505.1	1589026	1589199	-	protein_coding	VC1484	2613990	NP_231125.1	ribosome modulation factor	1.01703	8.31309	8.30092	8.32528	8.30092	8.32528	276.681	295.528	279	312
gene1452	NC_002505.1	1589366	1591060	-	protein_coding	VC1485	2613991	NP_231126.1	hypothetical protein	-1.02152	7.74608	7.76146	7.73074	7.76146	7.73074	192.1	192.623	1887	1981
gene1453	NC_002505.1	1591066	1592985	-	protein_coding	VC1486	2613992	NP_231127.1	ABC transporter ATPase	1.26016	6.81941	6.65464	6.98825	6.65464	6.98825	86.9959	113.91	968	1327
gene1454	NC_002505.1	1592963	1593205	-	protein_coding	VC1487	2613993	NP_231128.1	hypothetical protein	1.19832	6.02994	5.90085	6.16186	5.90085	6.16186	50.417	63.0769	71	93
gene1455	NC_002505.1	1593214	1595340	-	protein_coding	VC1488	2613994	NP_231129.1	23S rRNA m(2)G2445 methyltransferase	1.22372	7.303	7.15882	7.45009	7.15882	7.45009	124.528	156.135	1535	2015
gene1456	NC_002505.1	1595800	1596342	-	protein_coding	VC1490	2613996	NP_231131.1	hypothetical protein	-1.00772	7.56047	7.56602	7.55493	7.56602	7.55493	166.834	170.581	525	562
gene1457	NC_002505.1	1596497	1597507	-	protein_coding	VC1491	2613997	NP_231132.1	dihydroorotate dehydrogenase 2	1.01381	7.97879	7.96889	7.98869	7.96889	7.98869	222.05	233.283	1301	1431
gene1458	NC_002505.1	1597581	1602422	-	protein_coding	VC1492	2613998	NP_231133.1	hypothetical protein	-1.0992	6.68886	6.75743	6.62098	6.75743	6.62098	94.2952	87.2064	2646	2562
gene1459	NC_002505.1	1602611	1602847	-	protein_coding	VC1493	2613999	NP_231134.1	hypothetical protein	2.3912	5.42364	4.83111	6.08884	4.83111	6.08884	23.2984	59.8059	32	86
gene1460	NC_002505.1	1602881	1605487	-	protein_coding	VC1494	2614000	NP_231135.1	aminopeptidase	1.37207	7.40506	7.18039	7.63675	7.18039	7.63675	126.42	180.24	1910	2851
gene1461	NC_002505.1	1605686	1606402	-	protein_coding	VC1495	2614001	NP_231136.1	hypothetical protein	1.66954	2.16193	1.82359	2.56304	1.82359	2.56304	2.16595	4.59732	9	20
gene1462	NC_002505.1	1606511	1608508	-	protein_coding	VC1496	2614002	NP_231137.1	carboxy-terminal protease	1.14899	8.6435	8.5439	8.74426	8.5439	8.74426	335.262	399.826	3882	4847
gene1463	NC_002505.1	1608526	1609152	-	protein_coding	VC1497	2614003	NP_231138.1	solute/DNA competence effector	-1.01439	9.57925	9.58956	9.56895	9.58956	9.56895	675.079	701.05	2453	2667
gene1464	NC_002505.1	1609253	1609831	-	protein_coding	VC1498	2614004	NP_231139.1	hypothetical protein	1.13641	6.71935	6.62775	6.81223	6.62775	6.81223	84.9358	100.767	285	354
gene1465	NC_002505.1	1609776	1611608	+	protein_coding	VC1499	2614005	NP_231140.1	ABC transporter ATP-binding protein	-1.05006	4.66244	4.6978	4.62734	4.6978	4.62734	20.9926	20.5006	223	228
gene1466	NC_002505.1	1611642	1612901	+	protein_coding	VC1500	2614006	NP_231141.1	PqiA family protein	-1.12018	4.542	4.6246	4.46087	4.6246	4.46087	19.9943	18.1818	146	139
gene1467	NC_002505.1	1612911	1615550	+	protein_coding	VC1501	2614007	NP_231142.1	hypothetical protein	1.24585	4.9763	4.82026	5.13739	4.82026	5.13739	23.0072	30.2783	352	485
gene1468	NC_002505.1	1615581	1617092	+	protein_coding	VC1502	2614008	NP_231143.1	16S rRNA (cytosine(1407)-C(5))-methyltransferase RsmF	1.24139	5.56874	5.41494	5.7269	5.41494	5.7269	36.0628	45.8906	316	421
gene1469	NC_002505.1	1617274	1618107	-	protein_coding	VC1503	2614009	NP_231144.2	hypothetical protein	1.01076	7.41332	7.40561	7.42105	7.40561	7.42105	150.209	154.142	726	780
gene1470	NC_002505.1	1618209	1619557	+	pseudogene	VC1505	2614011	.	.	1.35068	6.08995	5.87696	6.31065	5.87696	6.31065	49.8858	68.9066	390	564
gene1471	NC_002505.1	1619550	1620026	-	protein_coding	VC1506	2614012	NP_231147.1	hypothetical protein	-1.01724	1.8177	1.83007	1.80541	1.83007	1.80541	2.17049	2.41865	6	7
gene1472	NC_002505.1	1620302	1621363	+	protein_coding	VC1507	2614013	NP_231148.2	3-deoxy-7-phosphoheptulonate synthase	1.12763	7.96078	7.87461	8.0479	7.87461	8.0479	208.624	242.875	1284	1565
gene1473	NC_002505.1	1621375	1621857	+	protein_coding	VC1508	2614014	NP_231149.1	nucleotide-binding protein	1.16158	7.27695	7.16971	7.38579	7.16971	7.38579	125.754	151.165	352	443
gene1474	NC_002505.1	1621992	1622771	-	protein_coding	VC1509	2614015	NP_231150.1	NAD-dependent deacetylase	-1.03402	4.97199	4.99619	4.94792	4.99619	4.94792	26.5467	25.9899	120	123
gene1475	NC_002505.1	1622869	1623291	-	protein_coding	VC1510	2614016	NP_231151.1	hypothetical protein	-1.47705	6.76953	7.05674	6.49401	7.05674	6.49401	115.852	79.0951	284	203
gene1476	NC_002505.1	1623278	1624351	-	protein_coding	VC1511	2614017	NP_231152.1	formate dehydrogenase cytochrome B556 subunit	-1.50611	6.94935	7.25104	6.66021	7.25104	6.66021	133.03	89.7729	828	585
gene1477	NC_002505.1	1624352	1624960	-	protein_coding	VC1512	2614018	NP_231153.1	formate dehydrogenase iron-sulfur subunit	-1.48437	6.52108	6.81223	6.24238	6.81223	6.24238	98.8855	66.0338	349	244
gene1478	NC_002505.1	1624972	1627826	-	pseudogene	VC1513	2613892	.	.	-1.4397	8.05235	8.31953	7.79376	8.31953	7.79376	282.251	202.914	4670	3515
gene1479	NC_002505.1	1627838	1628035	-	protein_coding	VC1514	2613893	NP_231154.1	hypothetical protein	-1.70872	7.81921	8.21521	7.44229	8.21521	7.44229	263.188	155.658	302	187
gene1480	NC_002505.1	1628113	1628769	-	protein_coding	VC1515	2613894	NP_231155.1	formate dehydrogenase-specific chaperone	-1.17497	7.8279	7.94507	7.71245	7.94507	7.71245	218.516	190.652	832	760
gene1481	NC_002505.1	1628795	1630456	-	protein_coding	VC1516	2613895	NP_231156.1	(Fe-S)-binding protein	-1.31479	8.50848	8.70818	8.31335	8.70818	8.31335	382.484	293.135	3684	2956
gene1482	NC_002505.1	1630655	1631320	-	protein_coding	VC1517	2613896	NP_231157.1	hypothetical protein	-1.24308	7.30205	7.4607	7.14678	7.4607	7.14678	155.713	128.931	601	521
gene1483	NC_002505.1	1631247	1631723	-	protein_coding	VC1518	2613897	NP_231158.1	hypothetical protein	-1.2688	7.23462	7.40839	7.06492	7.40839	7.06492	150.849	121.278	417	351
gene1484	NC_002505.1	1631948	1632781	+	protein_coding	VC1519	2613898	NP_231159.2	formate dehydrogenase accessory protein	-1.25787	6.0911	6.25884	5.92786	6.25884	5.92786	65.3801	53.7522	316	272
gene1485	NC_002505.1	1632888	1634480	-	protein_coding	VC1520	2613899	NP_231160.1	ABC-F family ATPase	1.05114	7.58642	7.55053	7.62248	7.55053	7.62248	165.188	177.85	1525	1719
gene1486	NC_002505.1	1634692	1636725	-	protein_coding	VC1521	2613900	NP_231161.1	sensor histidine kinase	-1.08145	5.57185	5.62862	5.51565	5.62862	5.51565	41.9084	39.5424	494	488
gene1487	NC_002505.1	1636715	1638169	-	protein_coding	VC1522	2613901	NP_231162.1	Fis family transcriptional regulator	-1.08803	5.49124	5.55243	5.43072	5.55243	5.43072	39.8475	36.9274	336	326
gene1488	NC_002505.1	1638461	1639288	+	protein_coding	VC1523	2613902	NP_231163.1	hypothetical protein	-1.12536	7.8873	7.97295	7.80257	7.97295	7.80257	222.361	204.226	1067	1026
gene1489	NC_002505.1	1639295	1639993	+	protein_coding	VC1524	2613903	NP_231164.1	ABC transporter permease	1.00833	6.12806	6.12208	6.13405	6.12208	6.13405	59.9865	61.7757	243	262
gene1490	NC_002505.1	1640002	1640724	+	protein_coding	VC1525	2613904	NP_231165.1	ABC transporter ATP-binding protein	-1.21908	6.00403	6.14863	5.86284	6.14863	5.86284	60.8592	50.8347	255	223
gene1491	NC_002505.1	1640678	1641289	+	protein_coding	VC1526	2613905	NP_231166.1	molybdopterin-guanine dinucleotide biosynthesis protein MobA	-1.12472	6.24888	6.33424	6.16467	6.33424	6.16467	69.6418	63.2864	247	235
gene1492	NC_002505.1	1641286	1643106	+	protein_coding	VC1527	2613906	NP_231167.1	bifunctional molybdopterin-guanine dinucleotide biosynthesis protein MobB/MoeA	-1.14337	6.20068	6.29808	6.10478	6.29808	6.10478	67.1832	60.3684	709	667
gene1493	NC_002505.1	1643196	1643576	-	pseudogene	VC1528	2613907	.	.	-1.3374	5.40668	5.62046	5.20103	5.62046	5.20103	41.6665	31.5785	92	73
gene1494	NC_002505.1	1643985	1644146	-	protein_coding	VC1530	2613909	NP_231170.1	hypothetical protein	-1.30377	5.38432	5.57906	5.19638	5.57906	5.19638	40.4756	31.5385	38	31
gene1495	NC_002505.1	1644190	1644465	+	protein_coding	VC1531	2613910	NP_231171.1	hypothetical protein	1.01195	7.60197	7.59341	7.61055	7.59341	7.61055	170.678	176.757	273	296
gene1496	NC_002505.1	1644672	1645580	-	protein_coding	VC1532	2613911	NP_231172.1	N-acetyl-D-glucosamine kinase	-1.32662	8.58702	8.79331	8.38556	8.79331	8.38556	399.778	311.315	2106	1717
gene1497	NC_002505.1	1645743	1646480	-	protein_coding	VC1533	2613912	NP_231173.1	hypothetical protein	-1.01019	5.46261	5.46992	5.4553	5.46992	5.4553	37.41	37.7419	160	169
gene1498	NC_002505.1	1646580	1647371	+	protein_coding	VC1534	2613913	NP_231174.2	hypothetical protein	1.13512	4.93924	4.84866	5.03151	4.84866	5.03151	23.5301	27.6771	108	133
gene1499	NC_002505.1	1647373	1649395	-	pseudogene	VC1535	2613914	.	.	-1.07666	2.81114	2.86493	2.75836	2.86493	2.75836	4.94717	5.13261	58	63
gene1500	NC_002505.1	1649484	1649984	+	protein_coding	VC1537	2613916	NP_231177.1	lipoprotein NlpC	1.08956	8.71014	8.64849	8.77224	8.64849	8.77224	359.573	407.594	1044	1239
gene1501	NC_002505.1	1649994	1650335	-	protein_coding	VC1538	2613917	NP_231178.2	hypothetical protein	-1.13538	8.69562	8.78769	8.60451	8.78769	8.60451	398.085	369.626	789	767
gene1502	NC_002505.1	1650858	1651724	+	protein_coding	VC1539	2613918	NP_231179.1	hypothetical protein	-1.107	7.8179	7.89157	7.74492	7.89157	7.74492	210.567	194.469	1058	1023
gene1503	NC_002505.1	1651882	1652085	+	protein_coding	VC1539a	16691854	YP_008474266.1	hypothetical protein	-1.17333	7.17741	7.29364	7.06303	7.29364	7.06303	136.182	121.187	161	150
gene1504	NC_002505.1	1652340	1653713	+	protein_coding	VC1540	2613919	NP_231180.2	multidrug efflux protein	1.01345	5.96698	5.95735	5.97663	5.95735	5.97663	52.7457	55.0579	420	459
gene1505	NC_002505.1	1653917	1654900	+	protein_coding	VC1541	2613920	NP_231181.1	hypothetical protein	-1.13434	2.66204	2.75452	2.57267	2.75452	2.57267	4.55935	4.68983	26	28
gene1506	NC_002505.1	1654907	1655755	-	protein_coding	VC1542	2613921	NP_231182.1	DNA ligase	1.12694	2.71825	2.6334	2.80582	2.6334	2.80582	4.06487	5.24143	20	27
gene1507	NC_002505.1	1656062	1657240	-	protein_coding	VC1543	2613922	NP_231183.1	hypothetical protein	-1.00986	4.55509	4.56217	4.54802	4.56217	4.54802	18.8799	19.2912	129	138
gene1508	NC_002505.1	1657237	1657857	-	protein_coding	VC1544	2613923	NP_231184.1	TonB2 protein	-1.29003	4.33071	4.5183	4.1509	4.5183	4.1509	18.3391	14.3316	66	54
gene1509	NC_002505.1	1657857	1658261	-	protein_coding	VC1545	2613924	NP_231185.1	TonB system transport protein ExbD2	-1.06755	3.54659	3.59405	3.49975	3.59405	3.49975	8.94724	8.5459	21	21
gene1510	NC_002505.1	1658258	1658800	-	protein_coding	VC1546	2613925	NP_231186.1	TonB system transport protein ExbB2	1.16148	3.93946	3.83295	4.04892	3.83295	4.04892	10.4867	13.3551	33	44
gene1511	NC_002505.1	1658807	1660180	-	protein_coding	VC1547	2613926	NP_231187.1	biopolymer transport protein ExbB-like protein	-1.04704	3.74059	3.77389	3.70757	3.77389	3.70757	10.0468	10.1959	80	85
gene1512	NC_002505.1	1660180	1660938	-	protein_coding	VC1548	2613927	NP_231188.1	hypothetical protein	-1.19088	3.97	4.09802	3.84599	4.09802	3.84599	12.9586	11.2916	57	52
gene1513	NC_002505.1	1661257	1662561	+	protein_coding	VC1549	2613928	NP_231189.1	glycerol-3-phosphate ABC transporter substrate-binding protein	-1.1112	1.11911	1.19775	1.04563	1.19775	1.04563	1.19003	0.884059	9	7
gene1514	NC_002505.1	1662637	1663518	+	protein_coding	VC1550	2613929	NP_231190.1	glycerol-3-phosphate ABC transporter permease	1.18582	0.436699	0.330734	0.576614	0.330734	0.576614	0.195639	0.373728	1	2
gene1515	NC_002505.1	1663528	1664370	+	protein_coding	VC1551	2613930	NP_231191.1	glycerol-3-phosphate ABC transporter permease	1.40075	0.612549	0.415924	0.902128	0.415924	0.902128	0.20469	0.782035	1	4
gene1516	NC_002505.1	1664360	1665541	+	protein_coding	VC1552	2613931	NP_231192.1	glycerol-3-phosphate transporter ATP-binding subunit	1.31045	2.03585	1.85014	2.2402	1.85014	2.2402	2.18977	3.48591	15	25
gene1517	NC_002505.1	1665566	1666327	+	protein_coding	VC1553	2613932	NP_231193.1	glycerol-3-phosphate regulon repressor	1.47364	2.65909	2.39407	2.95345	2.39407	2.95345	3.39673	5.83986	15	27
gene1518	NC_002505.1	1666355	1667068	+	protein_coding	VC1554	2613933	NP_231194.1	glycerophosphoryl diester phosphodiesterase	1.07954	7.18358	7.12858	7.239	7.12858	7.239	121.803	138.037	504	598
gene1519	NC_002505.1	1667144	1667656	-	protein_coding	VC1555	2613934	NP_231195.1	hypothetical protein	-1.14982	6.1627	6.26423	6.06281	6.26423	6.06281	65.5906	58.7933	195	183
gene1520	NC_002505.1	1667625	1667987	-	protein_coding	VC1556	2613935	NP_231196.1	hypothetical protein	-1.07093	6.1555	6.20513	6.10627	6.20513	6.10627	63.2222	60.3864	133	133
gene1521	NC_002505.1	1668122	1669156	-	protein_coding	VC1557	2613936	NP_231197.1	LacI family transcription regulator	1.10924	5.76245	5.68815	5.83772	5.68815	5.83772	44.0137	49.8423	264	313
gene1522	NC_002505.1	1669192	1670628	-	protein_coding	VC1558	2613937	NP_231198.1	6-phospho-beta-glucosidase	-1.00338	6.57987	6.58231	6.57744	6.58231	6.57744	82.6145	83.8406	688	731
gene1523	NC_002505.1	1671041	1673215	+	protein_coding	VC1560	2613939	NP_231200.1	catalase/peroxidase	1.35495	6.52109	6.30565	6.74389	6.30565	6.74389	67.6728	95.7057	853	1263
gene1524	NC_002505.1	1673280	1674209	-	protein_coding	VC1561	2613940	NP_231201.1	LysR family transcriptional regulator	1.1015	5.39974	5.33045	5.46992	5.33045	5.46992	33.7686	38.2794	182	216
gene1525	NC_002505.1	1674273	1675445	+	protein_coding	VC1562	2613941	NP_231202.1	beta-lactamase-like protein	-1.23183	2.5154	2.67029	2.36949	2.67029	2.36949	4.26604	3.93418	29	28
gene1526	NC_002505.1	1675622	1676752	+	pseudogene	VC1563	2613942	.	.	1.05421	5.89248	5.85452	5.93069	5.85452	5.93069	49.2793	53.9179	323	370
gene1527	NC_002505.1	1676745	1678004	+	protein_coding	VC1565	2613944	NP_231205.1	outer membrane protein TolC	-1.0151	4.64064	4.65146	4.62985	4.65146	4.62985	20.2682	20.5363	148	157
gene1528	NC_002505.1	1678004	1679218	+	protein_coding	VC1566	2613945	NP_231206.1	hypothetical protein	1.23749	4.46761	4.31654	4.62396	4.31654	4.62396	15.9062	20.483	112	151
gene1529	NC_002505.1	1679222	1680499	+	protein_coding	VC1567	2613946	NP_231207.1	hypothetical protein	1.08131	4.80323	4.74717	4.85995	4.74717	4.85995	21.738	24.3739	161	189
gene1530	NC_002505.1	1680499	1681200	+	protein_coding	VC1568	2613947	NP_231208.1	ABC transporter ATP-binding protein	-1.04799	4.95413	4.98806	4.92043	4.98806	4.92043	26.3009	25.5908	107	109
gene1531	NC_002505.1	1681274	1682266	-	protein_coding	VC1570	2613949	NP_231210.1	quinol oxidase subunit II	-1.08974	2.13981	2.2027	2.07872	2.2027	2.07872	2.95409	2.98756	17	18
gene1532	NC_002505.1	1682263	1683600	-	protein_coding	VC1571	2613950	NP_231211.1	quinol oxidase subunit I	-1.14505	2.41767	2.51734	2.32194	2.51734	2.32194	3.73996	3.69538	29	30
gene1533	NC_002505.1	1684123	1684503	+	protein_coding	VC1572	2613951	NP_231212.1	hypothetical protein	-1.14565	1.97077	2.07129	1.87513	2.07129	1.87513	2.71738	2.59549	6	6
gene1534	NC_002505.1	1684519	1685904	+	protein_coding	VC1573	2613952	NP_231213.1	fumarate hydratase	1.26416	2.80621	2.64222	2.98039	2.64222	2.98039	4.10843	5.94567	33	50
gene1535	NC_002505.1	1686049	1686432	-	protein_coding	VC1574	2613953	NP_231214.1	hypothetical protein	1.10984	7.09877	7.024	7.17435	7.024	7.17435	113.688	130.907	253	305
gene1536	NC_002505.1	1686477	1686935	-	protein_coding	VC1575	2613954	NP_231215.1	hypothetical protein	1.28016	6.79056	6.61473	6.97106	6.61473	6.97106	84.5852	112.03	225	312
gene1537	NC_002505.1	1686965	1687282	-	protein_coding	VC1576	2613955	NP_231216.1	hypothetical protein	1.32503	8.25087	8.05036	8.45638	8.05036	8.45638	236.583	327.036	436	631
gene1538	NC_002505.1	1687438	1688259	-	protein_coding	VC1577	2613831	NP_231217.1	hypothetical protein	1.18522	9.0942	8.97245	9.2176	8.97245	9.2176	452.796	545.37	2157	2720
gene1539	NC_002505.1	1688261	1688497	-	protein_coding	VC1578	2613832	NP_231218.1	hypothetical protein	-1.11303	7.7742	7.85183	7.69734	7.85183	7.69734	206.045	188.458	283	271
gene1540	NC_002505.1	1688481	1690151	-	protein_coding	VC1579	2613833	NP_231219.1	enterobactin synthetase subunit F	-1.12827	9.38082	9.46828	9.29416	9.46828	9.29416	608.843	585.775	5896	5939
gene1541	NC_002505.1	1690215	1691126	-	protein_coding	VC1580	2613834	NP_231220.1	LysR family transcriptional regulator	1.14366	4.39435	4.29858	4.49224	4.29858	4.49224	15.7039	18.4331	83	102
gene1542	NC_002505.1	1691206	1692756	+	protein_coding	VC1581	2613835	NP_231221.1	NADH dehydrogenase subunit L	-1.54797	2.85279	3.18534	2.55496	3.18534	2.55496	6.34144	4.56931	57	43
gene1543	NC_002505.1	1692681	1695269	+	protein_coding	VC1582	2613836	NP_231222.1	hypothetical protein	-1.19789	2.89669	3.02986	2.76936	3.02986	2.76936	5.66515	5.1564	85	81
gene1544	NC_002505.1	1695314	1695829	-	protein_coding	VC1583	2613837	NP_231223.1	superoxide dismutase	-1.11844	4.60096	4.68241	4.52092	4.68241	4.52092	20.7332	18.845	62	59
gene1545	NC_002505.1	1695869	1696435	-	protein_coding	VC1584	2613838	NP_231224.1	AnkB protein	-1.17972	2.80501	2.92677	2.68832	2.92677	2.68832	5.17357	4.94151	17	17
gene1546	NC_002505.1	1696499	1698010	-	protein_coding	VC1585	2613839	NP_231225.2	catalase	-1.03446	4.34576	4.37027	4.32139	4.37027	4.32139	16.4337	16.4596	144	151
gene1547	NC_002505.1	1698457	1698897	+	protein_coding	VC1587	2613841	NP_231227.1	hypothetical protein	-1.43649	1.99821	2.27649	1.75395	2.27649	1.75395	3.13023	2.24237	8	6
gene1548	NC_002505.1	1699073	1699954	-	protein_coding	VC1588	2613842	NP_231228.1	LysR family transcriptional regulator	1.28531	5.21489	5.03697	5.39909	5.03697	5.39909	27.5851	36.2516	141	194
gene1549	NC_002505.1	1700060	1700845	+	protein_coding	VC1589	2613843	NP_231229.1	alpha-acetolactate decarboxylase	2.3065	5.1777	4.60982	5.81553	4.60982	5.81553	19.7581	48.857	90	233
gene1550	NC_002505.1	1700984	1702687	+	protein_coding	VC1590	2613844	NP_231230.1	acetolactate synthase	2.38382	6.07257	5.47818	6.73145	5.47818	6.73145	37.5689	94.5939	371	978
gene1551	NC_002505.1	1702684	1703442	+	protein_coding	VC1591	2613845	NP_231231.1	short chain dehydrogenase/reductase family oxidoreductase	1.90681	6.14326	5.6953	6.62646	5.6953	6.62646	44.332	87.727	195	404
gene1552	NC_002505.1	1703680	1704534	+	protein_coding	VC1592	2613846	NP_231232.1	hypothetical protein	1.26204	2.29827	2.13651	2.47227	2.13651	2.47227	2.82544	4.24083	14	22
gene1553	NC_002505.1	1704617	1705906	+	protein_coding	VC1593	2613847	NP_231233.1	GGDEF family protein	1.34094	2.24518	2.04351	2.46675	2.04351	2.46675	2.67525	4.21617	20	33
gene1554	NC_002505.1	1705924	1706955	-	protein_coding	VC1594	2613848	NP_231234.2	aldose 1-epimerase	-1.03186	6.63069	6.65335	6.6081	6.65335	6.6081	86.7785	86.0801	519	539
gene1555	NC_002505.1	1706985	1708202	-	protein_coding	VC1595	2613849	NP_231235.1	galactokinase	1.05156	6.78695	6.75078	6.82331	6.75078	6.82331	93.9271	101.486	663	750
gene1556	NC_002505.1	1708211	1709275	-	protein_coding	VC1596	2613850	NP_231236.2	galactose-1-phosphate uridylyltransferase	-1.01631	6.9156	6.92728	6.90394	6.92728	6.90394	106.287	106.936	656	691
gene1557	NC_002505.1	1709719	1711152	-	protein_coding	VC1597	2613851	NP_231237.1	multidrug transporter	-1.09312	4.83462	4.89927	4.77083	4.89927	4.77083	24.6677	22.6418	205	197
gene1558	NC_002505.1	1711301	1712125	+	protein_coding	VC1598	2613852	NP_231238.1	ABC transporter substrate-binding protein-like protein	-1.16249	3.37459	3.48494	3.26773	3.48494	3.26773	8.15709	7.19188	39	36
gene1561	NC_002505.1	1712741	1713802	+	protein_coding	VC1599	2613855	NP_231239.1	GGDEF family protein	-1.17817	5.09443	5.21408	4.97753	5.21408	4.97753	31.0337	26.693	191	172
gene1562	NC_002505.1	1713805	1714494	-	protein_coding	VC1600	2613856	NP_231240.1	hypothetical protein	-1.61724	5.60619	5.96367	5.27014	5.96367	5.27014	53.0165	33.2016	212	139
gene1563	NC_002505.1	1714609	1715412	-	protein_coding	VC1601	2613857	NP_231241.1	hypothetical protein	-1.20155	5.905	6.03893	5.77404	6.03893	5.77404	56.2302	47.3532	262	231
gene1564	NC_002505.1	1715544	1716530	-	protein_coding	VC1602	2613858	NP_231242.1	chemotaxis protein CheV	-1.25498	7.75763	7.92319	7.59552	7.92319	7.59552	215.911	175.668	1235	1052
gene1565	NC_002505.1	1716549	1717325	-	protein_coding	VC1603	2613859	NP_231243.1	hypothetical protein	-1.20526	7.21168	7.34761	7.07826	7.34761	7.07826	143.462	121.967	646	575
gene1566	NC_002505.1	1717391	1718077	-	protein_coding	VC1604	2613860	NP_231244.1	response regulator	-1.88741	5.62425	6.10109	5.18468	6.10109	5.18468	59.025	31.4274	235	131
gene1567	NC_002505.1	1718077	1719693	-	protein_coding	VC1605	2613861	NP_231245.1	sensor kinase citA	-1.36955	4.80838	5.04058	4.58688	5.04058	4.58688	27.6385	19.8755	259	195
gene1568	NC_002505.1	1720022	1720255	+	protein_coding	VC1605a	16691855	YP_008474267.1	hypothetical protein	-1.6688	6.54665	6.92647	6.18766	6.92647	6.18766	106.187	64.0943	144	91
gene1569	NC_002505.1	1720423	1721853	+	protein_coding	VC1606	2613862	NP_231246.1	hypothetical protein	-1.21145	5.69254	5.83259	5.55585	5.83259	5.55585	48.5948	40.6564	403	353
gene1570	NC_002505.1	1721865	1722839	+	protein_coding	VC1607	2613863	NP_231247.1	hypothetical protein	-1.31847	4.87864	5.08215	4.68328	5.08215	4.68328	28.3165	21.13	160	125
gene1571	NC_002505.1	1722843	1724006	+	protein_coding	VC1608	2613864	NP_231248.1	hypothetical protein	-1.24621	4.04049	4.20238	3.88483	4.20238	3.88483	14.5277	11.7522	98	83
gene1572	NC_002505.1	1724003	1725151	+	protein_coding	VC1609	2613865	NP_231249.2	hypothetical protein	-1.17524	4.2033	4.32139	4.08844	4.32139	4.08844	15.9188	13.6269	106	95
gene1573	NC_002505.1	1725155	1725604	-	protein_coding	VC1610	2613866	NP_231250.1	hypothetical protein	-1.33329	5.65696	5.86826	5.45327	5.86826	5.45327	49.4654	37.7241	129	103
gene1574	NC_002505.1	1725652	1726611	+	protein_coding	VC1611	2613867	NP_231251.1	homoserine O-succinyltransferase	1.18722	3.9309	3.80906	4.05665	3.80906	4.05665	10.2454	13.3911	57	78
gene1575	NC_002505.1	1726820	1727533	+	protein_coding	VC1612	2613868	NP_231252.1	fimbrial biogenesis and twitching motility protein	1.02503	3.27955	3.26176	3.29743	3.26176	3.29743	6.76682	7.38662	28	32
gene1576	NC_002505.1	1727537	1727761	-	protein_coding	VC1613	2613869	NP_231253.1	hypothetical protein	-1.07682	6.20032	6.25393	6.14716	6.25393	6.14716	65.187	62.263	85	85
gene1577	NC_002505.1	1727960	1729048	-	protein_coding	VC1614	2613870	NP_231254.1	SAM-dependent methyltransferase	-1.19269	5.71217	5.84069	5.58648	5.84069	5.58648	48.9616	41.4683	309	274
gene1578	NC_002505.1	1729045	1729557	-	protein_coding	VC1615	2613871	NP_231255.1	hypothetical protein	1.0496	6.01459	5.97977	6.04961	5.97977	6.04961	53.818	58.1507	160	181
gene1579	NC_002505.1	1729725	1729958	+	protein_coding	VC1616	2613872	NP_231256.1	glutaredoxin	1.61515	5.75363	5.41818	6.10985	5.41818	6.10985	36.1331	60.5726	49	86
gene1580	NC_002505.1	1729989	1730879	-	protein_coding	VC1617	2613873	NP_231257.1	LysR family transcriptional regulator	-1.33507	6.91303	7.12463	6.70771	7.12463	6.70771	121.233	92.6731	626	501
gene1581	NC_002505.1	1730964	1732181	+	protein_coding	VC1618	2613874	NP_231258.1	multidrug resistance protein	1.30639	2.4552	2.26997	2.65555	2.26997	2.65555	3.11674	4.87135	22	36
gene1582	NC_002505.1	1732238	1732786	+	protein_coding	VC1619	2613875	NP_231259.1	hypothetical protein	1.10123	5.93043	5.86128	6.0004	5.86128	6.0004	49.346	56.1388	157	187
gene1583	NC_002505.1	1732896	1741367	-	pseudogene	VC1620	2613876	.	.	1	7.63795	7.63795	7.63795	7.63795	7.63795	176.2	180.435	8651	9275
gene1584	NC_002505.1	1741764	1743101	+	protein_coding	VC1621	2613877	NP_231260.1	agglutination protein	-1.22839	7.04191	7.19186	6.89509	7.19186	6.89509	127.287	106.427	987	864
gene1585	NC_002505.1	1743103	1743741	+	protein_coding	VC1622	2613878	NP_231261.1	hypothetical protein	-1.16786	6.35859	6.47151	6.24764	6.47151	6.24764	76.4206	66.2866	283	257
gene1586	NC_002505.1	1743877	1745040	-	protein_coding	VC1623	2613879	NP_231262.1	carboxynorspermidine decarboxylase	1.11004	6.35301	6.27815	6.42876	6.27815	6.42876	66.116	75.6105	446	534
gene1587	NC_002505.1	1745276	1746520	-	protein_coding	VC1624	2613880	NP_231263.1	hypothetical protein	-1.13558	6.31247	6.40485	6.22142	6.40485	6.22142	72.9023	65.2636	526	493
gene1588	NC_002505.1	1746534	1749418	-	pseudogene	VC1625	2613881	.	.	-1.18247	5.94234	6.06447	5.82267	6.06447	5.82267	57.179	49.13	956	860
gene1589	NC_002505.1	1750016	1751164	-	protein_coding	VC1627	2613882	NP_231264.1	pH-dependent sodium/proton antiporter	1.04121	6.13385	6.10478	6.16305	6.10478	6.16305	59.1699	63.2575	394	441
gene1590	NC_002505.1	1751443	1752561	-	protein_coding	VC1628	2613883	NP_231265.1	hypothetical protein	1.61491	6.55551	6.21889	6.91034	6.21889	6.91034	63.6861	107.225	413	728
gene1591	NC_002505.1	1752562	1755072	-	protein_coding	VC1629	2613884	NP_231266.1	hypothetical protein	1.38111	6.44577	6.21707	6.6829	6.21707	6.6829	63.6339	91.432	926	1393
gene1592	NC_002505.1	1754996	1755679	-	protein_coding	VC1630	2613885	NP_231267.1	ABC transporter ATP-binding protein	1.19424	8.38675	8.25969	8.51577	8.25969	8.51577	270.94	343.362	1074	1425
gene1593	NC_002505.1	1755793	1757169	-	protein_coding	VC1631	2613886	NP_231268.1	hypothetical protein	-1.04184	5.91979	5.94943	5.89029	5.94943	5.89029	52.5055	52.3048	419	437
gene1594	NC_002505.1	1757297	1758733	+	protein_coding	VC1632	2613887	NP_231269.1	hypothetical protein	-1.02546	4.8336	4.85177	4.8155	4.85177	4.8155	23.5355	23.6268	196	206
gene1595	NC_002505.1	1758800	1759537	-	protein_coding	VC1633	2613888	NP_231270.1	hypothetical protein	1.22907	6.68169	6.53457	6.83213	6.53457	6.83213	79.4963	102.06	340	457
gene1596	NC_002505.1	1759459	1760664	-	protein_coding	VC1634	2613889	NP_231271.1	bicyclomycin/multidrug efflux system	1.17504	6.88411	6.76874	7.00144	6.76874	7.00144	95.1478	114.796	665	840
gene1597	NC_002505.1	1760983	1761678	-	protein_coding	VC1635	2613890	NP_231272.1	16S rRNA pseudouridine(516) synthase	1.10767	7.75177	7.67836	7.82589	7.67836	7.82589	181.231	208.149	731	879
gene1598	NC_002505.1	1761812	1763596	+	protein_coding	VC1636	2613891	NP_231273.2	helicase-like protein	1.18688	5.11424	4.99215	5.23933	4.99215	5.23933	26.3906	32.4088	273	351
gene1599	NC_002505.1	1763861	1764268	+	protein_coding	VC1637	2613768	NP_231274.1	hypothetical protein	1.13861	5.37781	5.28499	5.47226	5.28499	5.47226	32.5653	38.3758	77	95
gene1600	NC_002505.1	1764280	1764939	+	protein_coding	VC1638	2613769	NP_231275.1	DNA-binding response regulator	1.19999	5.11164	4.98182	5.24484	4.98182	5.24484	26.1445	32.4633	100	130
gene1601	NC_002505.1	1764914	1766302	+	protein_coding	VC1639	2613770	NP_231276.1	sensor histidine kinase	-1.03933	4.81142	4.83933	4.78367	4.83933	4.78367	23.4792	23.0194	189	194
gene1602	NC_002505.1	1766460	1766738	+	protein_coding	VC1640	2613771	NP_231277.1	50S ribosomal protein L25	-1.05178	11.4939	11.5303	11.4575	11.5303	11.4575	3389.23	3074.75	5480	5205
gene1603	NC_002505.1	1766888	1767661	-	protein_coding	VC1641	2613772	NP_231278.1	hypothetical protein	-1.05177	4.73122	4.76777	4.69495	4.76777	4.69495	22.0708	21.2938	99	100
gene1604	NC_002505.1	1767753	1768154	-	protein_coding	VC1642	2613773	NP_231279.1	hypothetical protein	-1.25202	4.81958	4.98443	4.66017	4.98443	4.66017	26.1835	20.9092	61	51
gene1605	NC_002505.1	1768345	1770135	+	protein_coding	VC1643	2613774	NP_231280.1	methyl-accepting chemotaxis protein	-1.07882	3.53374	3.5889	3.47944	3.5889	3.47944	8.86374	8.46615	92	92
gene1606	NC_002505.1	1770467	1771711	+	protein_coding	VC1644	2613775	NP_231281.1	hypothetical protein	-1.4797	5.61729	5.90704	5.34174	5.90704	5.34174	50.8653	34.8161	367	263
gene1607	NC_002505.1	1771809	1772438	-	protein_coding	VC1645	2613776	NP_231282.1	hypothetical protein	-1.13474	5.68063	5.77255	5.59018	5.77255	5.59018	46.5621	41.5959	170	159
gene1608	NC_002505.1	1772606	1772809	-	protein_coding	VC1646	2613777	NP_231283.1	hypothetical protein	1.0332	4.07241	4.04892	4.09604	4.04892	4.09604	12.6878	13.7345	15	17
gene1609	NC_002505.1	1773000	1774763	+	protein_coding	VC1647	2613778	NP_231284.2	hypothetical protein	-1.14012	3.69441	3.79022	3.60103	3.79022	3.60103	10.0754	9.24976	103	99
gene1610	NC_002505.1	1774844	1776490	-	protein_coding	VC1649	2613780	NP_231286.1	serine protease	-1.56135	9.19177	9.51878	8.87599	9.51878	8.87599	637.517	445.108	6085	4448
gene1611	NC_002505.1	1776818	1779274	+	protein_coding	VC1650	2613781	NP_231287.1	collagenase	-1.39796	2.86002	3.11188	2.62855	3.11188	2.62855	5.96951	4.82971	85	72
gene1612	NC_002505.1	1779308	1780969	-	protein_coding	VC1651	2613782	NP_231288.1	response regulator VieB	1.04812	5.37946	5.34566	5.41347	5.34566	5.41347	34.1578	36.4931	329	368
gene1613	NC_002505.1	1780981	1782735	-	protein_coding	VC1652	2613783	NP_231289.1	response regulator VieA	1.15745	5.91006	5.80553	6.01647	5.80553	6.01647	47.6858	57.004	485	607
gene1614	NC_002505.1	1782740	1786270	-	protein_coding	VC1653	2613784	NP_231290.2	sensory box sensor histidine kinase/response regulator VieS	1.21988	4.81844	4.6772	4.96394	4.6772	4.96394	20.6224	26.5121	422	568
gene1615	NC_002505.1	1786971	1788326	+	protein_coding	VC1655	2613786	NP_231292.1	magnesium transporter	1.667	6.28852	5.93069	6.66794	5.93069	6.66794	51.6643	90.1858	406	742
gene1616	NC_002505.1	1788409	1789272	-	protein_coding	VC1656	2613787	NP_231293.1	hypothetical protein	-1.04242	5.207	5.23706	5.17712	5.23706	5.17712	31.555	31.2841	158	164
gene1617	NC_002505.1	1789608	1790861	+	protein_coding	VC1658	2613789	NP_231295.1	serine transporter	-1.11665	3.84424	3.92465	3.76547	3.92465	3.76547	11.421	10.7773	83	82
gene1618	NC_002505.1	1791030	1791977	+	protein_coding	VC1659	2613790	NP_231296.1	hypothetical protein	-1.23154	4.84793	5.00049	4.70003	5.00049	4.70003	26.5747	21.3841	146	123
gene1620	NC_002505.1	1792910	1794007	+	protein_coding	VC1660	2613791	YP_007648025.1	ABC transporter ATP-binding protein	-1.20956	4.07256	4.21211	3.93763	4.21211	3.93763	14.6152	12.3085	93	82
gene1619	NC_002505.1	1791987	1792913	+	protein_coding	VC1660a	14857969	YP_007648024.1	ABC transporter permease	-1.26793	4.24364	4.41834	4.07586	4.41834	4.07586	17.1251	13.5122	92	76
gene1621	NC_002505.1	1794166	1794387	+	protein_coding	VC1661	2613792	NP_231297.1	hypothetical protein	1.03379	6.09592	6.07199	6.11994	6.07199	6.11994	57.5179	60.8772	74	82
gene1622	NC_002505.1	1794393	1794659	-	protein_coding	VC1662	2613793	NP_231298.1	hypothetical protein	-1.00124	6.02666	6.02755	6.02576	6.02755	6.02576	55.5791	57.4071	86	93
gene1623	NC_002505.1	1794806	1795249	+	protein_coding	VC1663	2613794	NP_231299.1	heat shock protein HslJ	1.3091	10.0664	9.87402	10.2626	9.87402	10.2626	832.844	1200.1	2143	3233
gene1624	NC_002505.1	1795457	1796605	+	protein_coding	VC1664	2613795	NP_231300.1	ABC transporter substrate-binding protein	1.133	6.21859	6.12917	6.30932	6.12917	6.30932	60.2211	68.7083	401	479
gene1625	NC_002505.1	1796619	1798319	+	protein_coding	VC1665	2613796	NP_231301.1	ABC transporter permease	-1.16719	4.38537	4.4983	4.27526	4.4983	4.27526	18.1582	15.7935	179	163
gene1626	NC_002505.1	1798285	1798947	+	protein_coding	VC1666	2613797	NP_231302.1	ABC transporter ATP-binding protein	-1.04276	4.26094	4.29125	4.23084	4.29125	4.23084	15.6157	15.4125	60	62
gene1627	NC_002505.1	1798940	1799560	+	protein_coding	VC1667	2613798	NP_231303.1	hypothetical protein	-1.1446	4.2987	4.39723	4.20238	4.39723	4.20238	16.9497	15.1278	61	57
gene1628	NC_002505.1	1799619	1800326	-	protein_coding	VC1668	2613799	NP_231304.1	pseudouridine synthase	1.03422	5.83168	5.80746	5.856	5.80746	5.856	47.7691	50.515	196	217
gene1629	NC_002505.1	1800425	1801771	-	protein_coding	VC1669	2613800	NP_231305.1	sodium-dependent transporter	1.00298	5.67456	5.67241	5.6767	5.67241	5.6767	43.6829	44.0483	341	360
gene1630	NC_002505.1	1802327	1803781	+	protein_coding	VC1670	2613801	NP_231306.1	cardiolipin synthetase	1.05805	7.22765	7.18706	7.26847	7.18706	7.26847	126.895	141.706	1070	1251
gene1631	NC_002505.1	1803862	1805052	+	protein_coding	VC1671	2613802	NP_231307.1	cystathionine beta-lyase	1.20081	7.94496	7.81405	8.07806	7.81405	8.07806	200.081	246.46	1381	1781
gene1632	NC_002505.1	1805139	1805720	-	protein_coding	VC1672	2613803	NP_231308.1	DNA-3-methyladenine glycosidase I	1.20711	4.588	4.45423	4.72578	4.45423	4.72578	17.4926	21.8053	59	77
gene1633	NC_002505.1	1805807	1808920	-	protein_coding	VC1673	2613804	NP_231309.1	AcrB/AcrD/AcrF family transporter	1.00285	4.78572	4.78367	4.78777	4.78367	4.78777	22.3311	23.0761	403	436
gene1634	NC_002505.1	1808898	1810007	-	protein_coding	VC1674	2613805	NP_231310.1	periplasmic linker protein	-1.24297	3.69051	3.85074	3.53695	3.85074	3.53695	10.7263	8.76038	69	59
gene1635	NC_002505.1	1809979	1811010	-	protein_coding	VC1675	2613806	NP_231311.1	multidrug resistance protein	-1.55725	4.69206	5.02243	4.38342	5.02243	4.38342	27.2541	17.248	163	108
gene1636	NC_002505.1	1811182	1811598	-	protein_coding	VC1676	2613807	NP_231312.1	phage shock protein C	-1.05364	5.94053	5.97835	5.90296	5.97835	5.90296	53.7938	52.9618	130	134
gene1637	NC_002505.1	1811564	1811797	-	protein_coding	VC1677	2613808	NP_231313.1	phage shock protein B	1.0476	4.80567	4.77224	4.83933	4.77224	4.83933	22.1223	23.9473	30	34
gene1638	NC_002505.1	1811811	1812479	-	protein_coding	VC1678	2613809	NP_231314.1	phage shock protein A	-1.19896	6.279	6.41126	6.14947	6.41126	6.14947	73.2516	62.3287	284	253
gene1639	NC_002505.1	1812689	1813705	+	protein_coding	VC1679	2613810	NP_231315.1	psp operon transcriptional activator	-1.18914	4.61723	4.74389	4.49397	4.74389	4.49397	21.7177	18.4747	128	114
gene1640	NC_002505.1	1813819	1815441	+	protein_coding	VC1680	2613811	NP_231316.1	peptide ABC transporter substrate-binding protein	-1.07747	6.24669	6.30075	6.1931	6.30075	6.1931	67.2992	64.1789	633	632
gene1641	NC_002505.1	1815441	1816403	+	protein_coding	VC1681	2613812	NP_231317.1	peptide ABC transporter permease	-1.19538	5.7012	5.83139	5.57392	5.83139	5.57392	48.5588	41.0751	271	240
gene1642	NC_002505.1	1816390	1817277	+	protein_coding	VC1682	2613813	NP_231318.1	peptide ABC transporter permease	-1.0408	5.72407	5.75299	5.6953	5.75299	5.6953	46.0532	44.5443	237	240
gene1643	NC_002505.1	1817277	1818272	+	protein_coding	VC1683	2613814	NP_231319.1	peptide ABC transporter ATP-binding protein	1.06089	6.73552	6.69302	6.77829	6.69302	6.77829	89.9151	97.9617	519	592
gene1644	NC_002505.1	1818269	1819057	+	protein_coding	VC1684	2613815	NP_231320.1	peptide ABC transporter ATP-binding protein	1.04179	6.42063	6.39117	6.45023	6.39117	6.45023	72.3895	76.6625	331	367
gene1645	NC_002505.1	1819058	1819828	+	protein_coding	VC1685	2613816	NP_231321.1	hypothetical protein	1.08388	5.52263	5.46483	5.58103	5.46483	5.58103	37.3755	41.2569	167	193
gene1646	NC_002505.1	1819865	1820254	-	protein_coding	VC1686	2613817	NP_231322.2	hypothetical protein	1.15528	6.86987	6.76654	6.97478	6.76654	6.97478	95.1258	112.412	215	266
gene1647	NC_002505.1	1820389	1821294	-	protein_coding	VC1687	2613818	NP_231323.1	manganese-dependent inorganic pyrophosphatase	-1.0426	7.07758	7.10774	7.04755	7.10774	7.04755	119.988	118.79	630	653
gene1648	NC_002505.1	1821441	1822688	+	protein_coding	VC1688	2613819	NP_231324.1	hypothetical protein	1.42523	1.48287	1.24913	1.76033	1.24913	1.76033	1.24438	2.24506	9	17
gene1649	NC_002505.1	1822752	1824488	-	pseudogene	VC1689	2613820	.	.	-1.19693	6.94434	7.07522	6.81588	7.07522	6.81588	117.221	101.052	1180	1065
gene1650	NC_002505.1	1824695	1827157	-	protein_coding	VC1692	2613823	NP_231328.1	trimethylamine-N-oxide reductase	1.06427	4.05551	4.01082	4.10069	4.01082	4.10069	12.4003	13.7847	177	206
gene1651	NC_002505.1	1827181	1828365	-	protein_coding	VC1693	2613824	NP_231329.1	cytochrome c-type protein TorC	1.01059	3.58129	3.57369	3.5889	3.57369	3.5889	8.7369	9.04042	60	65
gene1652	NC_002505.1	1828412	1828630	-	protein_coding	VC1694	2613825	NP_231330.1	nitrate reductase protein NapE	1.44877	2.54383	2.29043	2.82526	2.29043	2.82526	3.15167	5.26802	4	7
gene1653	NC_002505.1	1829274	1830116	-	protein_coding	VC1695	2613826	NP_231331.1	formate transporter 1	-1.36952	6.54819	6.77896	6.32529	6.77896	6.32529	95.9997	69.6011	469	356
gene1654	NC_002505.1	1830468	1830701	+	protein_coding	VC1696	2613827	NP_231332.2	DNA-binding protein	-1.53335	8.21942	8.53355	7.91686	8.53355	7.91686	331.097	222.569	449	316
gene1655	NC_002505.1	1830805	1831635	+	protein_coding	VC1697	2613828	NP_231333.1	hypothetical protein	-1.11823	7.6736	7.75463	7.59341	7.75463	7.59341	191.45	175.127	922	883
gene1656	NC_002505.1	1831628	1832275	+	protein_coding	VC1698	2613829	NP_231334.1	hypothetical protein	-1.13483	6.90571	6.99755	6.81508	6.99755	6.81508	111.574	100.974	419	397
gene1657	NC_002505.1	1832408	1832677	+	protein_coding	VC1699	2613830	NP_231335.1	hypothetical protein	1.136	8.25064	8.15917	8.34313	8.15917	8.34313	253.718	300.938	397	493
gene1658	NC_002505.1	1832906	1833451	+	protein_coding	VC1700	2613705	NP_231336.1	intracellular septation protein A	1.08817	7.0893	7.02861	7.15051	7.02861	7.15051	114.088	129.195	361	428
gene1659	NC_002505.1	1833589	1834029	+	protein_coding	VC1701	2613706	NP_231337.1	acyl-CoA thioesterase	1.45141	5.56077	5.29853	5.83599	5.29853	5.83599	32.8674	49.7058	84	133
gene1660	NC_002505.1	1834104	1834400	+	protein_coding	VC1702	2613707	NP_231338.1	hypothetical protein	-1.01026	6.06462	6.07199	6.05726	6.07199	6.05726	57.5179	58.2675	99	105
gene1661	NC_002505.1	1834309	1834800	+	protein_coding	VC1703	2613708	NP_231339.1	hypothetical protein	-1.03948	7.54143	7.56941	7.51355	7.56941	7.51355	167.293	163.809	477	489
gene1662	NC_002505.1	1835075	1837360	-	protein_coding	VC1704	2613709	NP_231340.1	5-methyltetrahydropteroyltriglutamate--homocysteine S-methyltransferase	-1.61148	3.14021	3.50321	2.81482	3.50321	2.81482	8.22763	5.26309	109	73
gene1663	NC_002505.1	1837756	1838673	+	protein_coding	VC1706	2613711	NP_231342.1	transcriptional activator MetR	1.34507	2.95001	2.74391	3.1716	2.74391	3.1716	4.51121	6.82236	24	38
gene1664	NC_002505.1	1838680	1838883	-	protein_coding	VC1707	2613712	NP_231343.1	hypothetical protein	1.03051	6.63638	6.61473	6.65809	6.61473	6.65809	84.5852	89.6781	100	111
gene1665	NC_002505.1	1838997	1839683	-	protein_coding	VC1708	2613713	NP_231344.1	hypothetical protein	1.19371	5.26625	5.14007	5.39552	5.14007	5.39552	29.6381	36.2255	118	151
gene1666	NC_002505.1	1839907	1842675	+	protein_coding	VC1709	2613714	NP_231345.1	zinc protease	1.03633	6.07529	6.04961	6.10109	6.04961	6.10109	56.4586	60.1163	906	1010
gene1667	NC_002505.1	1842809	1845265	-	protein_coding	VC1710	2613715	NP_231346.1	hypothetical protein	-1.06193	5.39199	5.43551	5.34883	5.43551	5.34883	36.8002	35.1496	524	524
gene1668	NC_002505.1	1845545	1847914	+	protein_coding	VC1711	2613716	NP_231347.1	hypothetical protein	-1.13824	5.68772	5.78189	5.59508	5.78189	5.59508	46.8152	41.725	643	600
gene1669	NC_002505.1	1847962	1848576	-	protein_coding	VC1712	2613717	NP_231348.1	hypothetical protein	1.06807	4.32251	4.27526	4.37027	4.27526	4.37027	15.4316	17.1514	55	64
gene1670	NC_002505.1	1848654	1849097	+	protein_coding	VC1713	2613718	NP_231349.1	AsnC family transcriptional regulator	-1.03162	5.89423	5.91673	5.87182	5.91673	5.87182	51.2998	51.2259	132	138
gene1671	NC_002505.1	1849179	1853654	-	protein_coding	VC1714	2613719	NP_231350.1	cell division protein MukB	1.00509	7.99011	7.98645	7.99377	7.98645	7.99377	224.212	233.928	5816	6353
gene1672	NC_002505.1	1853651	1854394	-	protein_coding	VC1715	2613720	NP_231351.1	condesin subunit E	-1.01235	7.78167	7.79053	7.77282	7.79053	7.77282	195.978	200.258	845	904
gene1673	NC_002505.1	1854354	1855691	-	protein_coding	VC1716	2613721	NP_231352.1	condesin subunit F	1.04005	7.79119	7.76292	7.81957	7.76292	7.81957	192.156	207.311	1490	1683
gene1674	NC_002505.1	1855703	1856485	-	protein_coding	VC1717	2613722	NP_231353.1	metallothionein SmtA	1.17503	8.03542	7.91991	8.15261	7.91991	8.15261	215.086	257.219	976	1222
gene1675	NC_002505.1	1856575	1857423	+	protein_coding	VC1718	2613723	NP_231354.1	hypothetical protein	-1.40555	6.80817	7.05817	6.56703	7.05817	6.56703	116.052	83.0864	571	428
gene1676	NC_002505.1	1857523	1858227	-	protein_coding	VC1719	2613724	NP_231355.1	DNA-binding transcriptional regulator TorR	1.41569	6.20587	5.96018	6.46169	5.96018	6.46169	52.8676	77.8483	216	333
gene1677	NC_002505.1	1858452	1859114	+	protein_coding	VC1720	2613725	NP_231356.1	chaperone protein TorD	1.3591	3.47604	3.26176	3.70441	3.26176	3.70441	6.76682	10.1921	26	41
gene1678	NC_002505.1	1859521	1860531	+	protein_coding	VC1721	2613726	NP_231357.1	LacI family transcription regulator	-1.27061	7.61489	7.7896	7.44409	7.7896	7.44409	195.936	155.685	1148	955
gene1679	NC_002505.1	1860890	1861477	+	protein_coding	VC1722	2613727	NP_231358.1	hypothetical protein	-1.16971	9.09077	9.20455	8.9784	9.20455	8.9784	516.194	470.336	1759	1678
gene1680	NC_002505.1	1861832	1862521	+	protein_coding	VC1723	2613728	NP_231359.1	hypothetical protein	1.07101	4.76764	4.71842	4.81739	4.71842	4.81739	21.2566	23.6472	85	99
gene1681	NC_002505.1	1862555	1862866	+	protein_coding	VC1724	2613729	NP_231360.1	hypothetical protein	-1.28157	3.23232	3.41623	3.05832	3.41623	3.05832	7.7428	6.339	14	12
gene1682	NC_002505.1	1862871	1863689	-	protein_coding	VC1725	2613730	NP_231361.1	beta-ketoadipate enol-lactone hydrolase	1.04219	6.45479	6.42505	6.48466	6.42505	6.48466	74.1623	78.684	352	391
gene1683	NC_002505.1	1863877	1865331	-	protein_coding	VC1726	2613731	NP_231362.1	glycogen synthase	-1.02768	8.27125	8.29097	8.25158	8.29097	8.25158	274.07	280.014	2311	2472
gene1684	NC_002505.1	1865333	1866550	-	protein_coding	VC1727	2613732	NP_231363.1	glucose-1-phosphate adenylyltransferase	-1.11968	9.02392	9.10583	8.94274	9.10583	8.94274	491.878	461.695	3472	3412
gene1685	NC_002505.1	1867219	1869849	-	protein_coding	VC1730	2613735	NP_231366.1	DNA topoisomerase I	-1.13289	9.52673	9.61716	9.43715	9.61716	9.43715	684.378	644.221	10435	10284
gene1686	NC_002505.1	1870186	1870434	+	protein_coding	VC1731	2613736	NP_231367.1	hypothetical protein	1.10574	8.15286	8.08068	8.22569	8.08068	8.22569	239.774	274.028	346	414
gene1687	NC_002505.1	1870525	1871805	-	protein_coding	VC1732	2613737	NP_231368.1	3-phosphoshikimate 1-carboxyvinyltransferase	1.06202	7.22835	7.18507	7.27188	7.18507	7.27188	126.62	141.784	940	1102
gene1689	NC_002505.1	1872072	1872803	+	protein_coding	VC1735	2613740	NP_231371.1	leucyl/phenylalanyl-tRNA--protein transferase	-1.17265	4.09562	4.21211	3.98234	4.21211	3.98234	14.6152	12.6087	62	56
gene1690	NC_002505.1	1872807	1873508	+	protein_coding	VC1736	2613741	NP_231372.1	arginyl-tRNA-protein transferase	1.59687	3.909	3.58593	4.26118	3.58593	4.26118	8.84891	15.7301	36	67
gene1691	NC_002505.1	1873592	1873810	+	protein_coding	VC1737	2613742	NP_231373.1	translation initiation factor IF-1	-1.18043	9.26707	9.38749	9.14818	9.38749	9.14818	568.088	524.545	721	697
gene1692	NC_002505.1	1874120	1875318	-	pseudogene	VC1738	2613743	.	.	1.07643	9.94709	9.89411	10.0004	9.89411	10.0004	875.865	980.361	6086	7132
gene1693	NC_002505.1	1875517	1877799	-	protein_coding	VC1740	2613745	NP_231376.1	acyl-CoA dehydrogenase	-1.33117	3.65074	3.86291	3.45022	3.86291	3.45022	10.8838	8.30206	144	115
gene1694	NC_002505.1	1877855	1878529	-	protein_coding	VC1741	2613746	NP_231377.1	TetR family transcriptional regulator	-1.44253	3.49609	3.77037	3.24177	3.77037	3.24177	9.96978	7.08089	39	29
gene1695	NC_002505.1	1879014	1879925	+	protein_coding	VC1743	2613748	NP_231379.2	hypothetical protein	1.18219	6.80993	6.69027	6.93173	6.69027	6.93173	89.8718	108.611	475	601
gene1696	NC_002505.1	1879970	1880251	+	protein_coding	VC1744	2613749	NP_231380.1	hypothetical protein	1.44344	5.56309	5.30463	5.83414	5.30463	5.83414	33.0422	49.6779	54	85
gene1697	NC_002505.1	1880232	1881698	-	protein_coding	VC1745	2613750	NP_231381.1	succinate-semialdehyde dehydrogenase	1.11387	5.76097	5.68371	5.83929	5.68371	5.83929	43.9912	49.8823	374	444
gene1698	NC_002505.1	1881716	1882345	-	protein_coding	VC1746	2613751	NP_231382.1	TetR family transcriptional regulator	1.05754	4.86855	4.82837	4.90907	4.82837	4.90907	23.2811	25.3761	85	97
gene1699	NC_002505.1	1882572	1883396	+	protein_coding	VC1748	2613753	NP_231384.1	hypothetical protein	-1.01971	3.00796	3.02206	2.99391	3.02206	2.99391	5.64722	5.99323	27	30
gene1700	NC_002505.1	1883296	1884522	+	protein_coding	VC1749	2613754	NP_231385.1	hypothetical protein	1.24301	3.25016	3.09702	3.41086	3.09702	3.41086	5.90649	8.05936	42	60
gene1701	NC_002505.1	1884533	1885654	+	protein_coding	VC1750	2613755	NP_231386.1	hypothetical protein	-1.03788	3.60264	3.62956	3.57592	3.62956	3.57592	9.22748	8.96047	60	61
gene1702	NC_002505.1	1885670	1887379	-	protein_coding	VC1751	2613756	NP_231387.2	hypothetical protein	-1.11964	6.4689	6.55093	6.3879	6.55093	6.3879	80.9288	73.1542	802	759
gene1703	NC_002505.1	1887601	1888905	+	protein_coding	VC1753	2613758	NP_231389.1	paraquat-inducible protein A	-1.09048	5.40941	5.47226	5.34729	5.47226	5.34729	37.4197	35.1098	283	278
gene1704	NC_002505.1	1888902	1890545	+	protein_coding	VC1754	2613759	NP_231390.1	paraquat-inducible protein B	1.06602	6.25693	6.21099	6.30322	6.21099	6.30322	63.3957	68.5722	604	684
gene1705	NC_002505.1	1890542	1891120	+	protein_coding	VC1755	2613760	NP_231391.1	hypothetical protein	1.22244	6.95845	6.81508	7.10484	6.81508	7.10484	98.9428	125.532	332	441
gene1706	NC_002505.1	1891336	1892430	+	protein_coding	VC1756	2613761	NP_231392.1	periplasmic linker protein	1.11537	6.35315	6.27487	6.4324	6.27487	6.4324	66.0274	75.8595	419	504
gene1707	NC_002505.1	1892430	1895480	+	protein_coding	VC1757	2613762	NP_231393.1	AcrB/AcrD/AcrF family transporter	1.0154	6.25626	6.24524	6.26729	6.24524	6.26729	64.9268	67.0924	1148	1242
gene1709	NC_002505.1	1896092	1897327	+	protein_coding	VC1758	2613764	NP_231394.1	phage family integrase	-1.01639	5.99006	6.0018	5.97835	6.0018	5.97835	54.7258	55.0713	392	413
gene1710	NC_002505.1	1897402	1897878	+	pseudogene	VC1759	2613765	.	.	-1.06115	4.9102	4.9532	4.86758	4.9532	4.86758	25.6841	24.532	71	71
gene1711	NC_002505.1	1898009	1901459	-	pseudogene	VC1760	2613766	.	.	-1.48557	6.43817	6.73001	6.15899	6.73001	6.15899	92.252	62.9454	1845	1318
gene1712	NC_002505.1	1901450	1902901	-	protein_coding	VC1762	2613642	NP_231397.1	hypothetical protein	-1.5703	6.59564	6.92919	6.27815	6.92919	6.27815	106.955	67.4239	900	594
gene1713	NC_002505.1	1902898	1903632	-	protein_coding	VC1763	2613643	NP_231398.1	chemotaxis protein MotB-like protein	-1.34836	6.41711	6.63633	6.20513	6.63633	6.20513	85.69	64.5801	365	288
gene1714	NC_002505.1	1903625	1905745	-	protein_coding	VC1764	2613644	NP_231399.1	hypothetical protein	-1.23053	6.52266	6.67401	6.37474	6.67401	6.37474	88.4328	72.4218	1087	932
gene1715	NC_002505.1	1905790	1908858	-	protein_coding	VC1765	2613645	NP_231400.1	type I restriction enzyme HsdR	-1.02628	7.74748	7.76621	7.72879	7.76621	7.72879	192.57	192.525	3425	3585
gene1716	NC_002505.1	1908886	1910877	-	protein_coding	VC1766	2613646	NP_231401.1	hypothetical protein	-1.24885	6.72344	6.88565	6.56505	6.88565	6.56505	103.342	82.9861	1193	1003
gene1717	NC_002505.1	1910870	1912282	-	protein_coding	VC1767	2613647	NP_231402.1	hypothetical protein	-1.21892	6.35592	6.50033	6.21472	6.50033	6.21472	78.0339	65.0857	639	558
gene1718	NC_002505.1	1912283	1913671	-	protein_coding	VC1768	2613648	NP_231403.1	hypothetical protein	-1.1933	7.21349	7.34209	7.08714	7.34209	7.08714	142.987	123.759	1151	1043
gene1719	NC_002505.1	1913628	1916009	-	protein_coding	VC1769	2613649	NP_231404.1	DNA methylase HsdM	-1.06941	7.09607	7.14464	7.04783	7.14464	7.04783	123.222	118.802	1701	1717
gene1720	NC_002505.1	1916150	1918213	-	protein_coding	VC1770	2613650	NP_231405.1	hypothetical protein	-1.30305	6.20788	6.40177	6.01987	6.40177	6.01987	72.7334	57.2537	870	717
gene1721	NC_002505.1	1918195	1921857	-	protein_coding	VC1771	2613651	NP_231406.1	hypothetical protein	-1.35802	5.33829	5.56361	5.1221	5.56361	5.1221	40.0883	29.9662	851	666
gene1722	NC_002505.1	1921885	1922745	+	protein_coding	VC1772	2613652	NP_231407.1	hypothetical protein	-1.517	3.61433	3.92743	3.3262	3.92743	3.3262	11.4234	7.65686	57	40
gene1723	NC_002505.1	1922810	1923880	-	protein_coding	VC1773	2613653	NP_231408.1	hypothetical protein	-1.16547	4.39048	4.50232	4.28141	4.50232	4.28141	18.206	16.0043	113	104
gene1724	NC_002505.1	1923895	1925049	-	protein_coding	VC1774	2613654	NP_231409.1	N-acetylneuraminic acid mutarotase	-1.0868	4.53189	4.59233	4.47224	4.59233	4.47224	19.4216	18.2651	130	128
gene1725	NC_002505.1	1925231	1926067	-	protein_coding	VC1775	2613655	NP_231410.1	hypothetical protein	-1.16919	6.62334	6.73706	6.51154	6.73706	6.51154	92.5647	79.9456	449	406
gene1726	NC_002505.1	1926196	1927092	-	protein_coding	VC1776	2613656	NP_231411.1	N-acetylneuraminate lyase	-1.60177	5.28807	5.63881	4.95914	5.63881	4.95914	42.1285	26.2747	219	143
gene1727	NC_002505.1	1927130	1928413	-	protein_coding	VC1777	2613657	NP_231412.1	hypothetical protein	-2.01485	4.64218	5.17494	4.16427	5.17494	4.16427	30.2372	14.633	225	114
gene1728	NC_002505.1	1928421	1928942	-	protein_coding	VC1778	2613658	NP_231413.1	hypothetical protein	-1.99898	4.46658	4.99407	3.99481	4.99407	3.99481	26.445	12.6294	80	40
gene1729	NC_002505.1	1928993	1929958	-	protein_coding	VC1779	2613659	NP_231414.1	C4-dicarboxylate-binding protein	-2.10529	5.71109	6.27329	5.19927	6.27329	5.19927	65.9134	31.5637	369	185
gene1731	NC_002505.1	1930173	1930895	+	protein_coding	VC1781	2613661	NP_231416.1	N-acetylmannosamine-6-phosphate 2-epimerase	-1.47396	5.54724	5.83414	5.27445	5.83414	5.27445	48.6874	33.2819	204	146
gene1732	NC_002505.1	1930883	1931746	+	protein_coding	VC1782	2613662	NP_231417.1	N-acetylmannosamine kinase	-1.55513	5.50204	5.82977	5.19274	5.82977	5.19274	48.5308	31.4749	243	165
gene1733	NC_002505.1	1931750	1932886	+	protein_coding	VC1783	2613663	NP_231418.1	N-acetylglucosamine-6-phosphate deacetylase	-1.22025	5.0791	5.22472	4.93754	5.22472	4.93754	31.2631	25.802	206	178
gene1734	NC_002505.1	1933231	1935654	+	protein_coding	VC1784	2613664	NP_231419.1	neuraminidase	-1.39674	5.01678	5.2636	4.78154	5.2636	4.78154	32.1047	22.9815	451	338
gene1735	NC_002505.1	1935801	1936007	-	protein_coding	VC1785	2613665	NP_231420.1	transcriptional regulator	-1.54336	3.69187	4.01816	3.39208	4.01816	3.39208	12.5039	7.96202	15	10
gene1736	NC_002505.1	1936121	1936597	+	protein_coding	VC1786	2613666	NP_231421.1	DNA repair protein RadC	-1.80311	1.10964	1.61357	0.763084	1.61357	0.763084	1.80874	0.691044	5	2
gene1737	NC_002505.1	1936827	1937522	-	protein_coding	VC1788	2613668	NP_231423.1	hypothetical protein	1.33374	1.57019	1.37613	1.79162	1.37613	1.79162	1.48753	2.36802	6	10
gene1740	NC_002505.1	1938739	1939779	-	protein_coding	VC1791	2613671	NP_231426.1	hypothetical protein	-1.5193	4.466	4.77788	4.17447	4.77788	4.17447	22.2115	14.724	134	93
gene1741	NC_002505.1	1939914	1940273	-	protein_coding	VC1792	2613672	NP_231427.1	hypothetical protein	-1.1057	3.80317	3.87635	3.73138	3.87635	3.73138	11.0243	10.5298	23	23
gene1742	NC_002505.1	1940322	1940699	-	protein_coding	VC1793	2613673	NP_231428.1	hypothetical protein	-1.27253	3.38649	3.5648	3.2171	3.5648	3.2171	8.67334	6.97625	19	16
gene1743	NC_002505.1	1940754	1941332	-	protein_coding	VC1794	2613674	NP_231429.1	hypothetical protein	1.15311	2.75273	2.65188	2.85741	2.65188	2.85741	4.17229	5.4084	14	19
gene1744	NC_002505.1	1941351	1941671	-	protein_coding	VC1795	2613675	NP_231430.1	transcriptional regulator	-1.08467	1.73825	1.79787	1.68061	1.79787	1.68061	2.1502	2.05376	4	4
gene1745	NC_002505.1	1941658	1942032	-	protein_coding	VC1796	2613676	NP_231431.1	middle operon regulator-like protein	-1.39232	3.25988	3.50736	3.02986	3.50736	3.02986	8.28258	6.15305	18	14
gene1746	NC_002505.1	1942842	1943303	-	protein_coding	VC1797	2613677	NP_231432.1	hypothetical protein	1.12499	5.51502	5.43072	5.60063	5.43072	5.60063	36.6023	42.0953	98	118
gene1747	NC_002505.1	1943306	1944457	-	protein_coding	VC1798	2613678	NP_231433.1	eha protein	1.31527	3.61348	3.4212	3.81656	3.4212	3.81656	7.78889	11.1593	52	78
gene1748	NC_002505.1	1944387	1946144	-	protein_coding	VC1799	2613679	NP_231434.1	hypothetical protein	1.31724	3.67566	3.48227	3.87978	3.48227	3.87978	8.14674	11.7188	83	125
gene1749	NC_002505.1	1946151	1947122	-	protein_coding	VC1800	2613680	NP_231435.1	hypothetical protein	1.13609	3.51408	3.42325	3.60733	3.42325	3.60733	7.81108	9.32589	44	55
gene1750	NC_002505.1	1947461	1947823	-	protein_coding	VC1801	2613681	NP_231436.1	hypothetical protein	1.19746	2.92801	2.80091	3.06089	2.80091	3.06089	4.75355	6.35646	10	14
gene1751	NC_002505.1	1947786	1948022	-	protein_coding	VC1802	2613682	NP_231437.1	hypothetical protein	-1.62948	2.31177	2.69065	1.98624	2.69065	1.98624	4.36845	2.78167	6	4
gene1752	NC_002505.1	1948112	1948573	+	protein_coding	VC1803	2613683	NP_231438.1	hypothetical protein	1.01052	7.24929	7.24174	7.25684	7.24174	7.25684	131.843	139.842	353	392
gene1753	NC_002505.1	1948800	1949114	+	protein_coding	VC1804	2613684	NP_231439.1	hypothetical protein	-1.07412	4.18478	4.23668	4.13353	4.23668	4.13353	14.7903	14.1269	27	27
gene1754	NC_002505.1	1949165	1949611	+	protein_coding	VC1805	2613685	NP_231440.1	hypothetical protein	-1.28821	1.7431	1.93533	1.56996	1.93533	1.56996	2.31616	1.84356	6	5
gene1755	NC_002505.1	1949718	1950704	+	protein_coding	VC1806	2613686	NP_231441.1	hypothetical protein	-1.14402	2.52003	2.61896	2.42484	2.61896	2.42484	4.02101	4.00763	23	24
gene1756	NC_002505.1	1950739	1951379	-	pseudogene	VC1807	2613687	.	.	1.22145	1.95097	1.812	2.1006	1.812	2.1006	2.15356	3.08544	8	12
gene1757	NC_002505.1	1951671	1952516	+	protein_coding	VC1808	2613688	NP_231442.1	hypothetical protein	-1.35963	5.11402	5.34043	4.89721	5.34043	4.89721	34.062	24.9364	167	128
gene1758	NC_002505.1	1952631	1952861	-	protein_coding	VC1809	2613689	NP_231443.1	transcriptional regulator	-1.08199	3.66033	3.71761	3.60392	3.71761	3.60392	9.71082	9.27524	13	13
gene1759	NC_002505.1	1953461	1953664	+	protein_coding	VC1810	2613690	NP_231444.1	hypothetical protein	-1.0565	7.61793	7.65768	7.57839	7.65768	7.57839	178.475	172.893	211	214
gene1760	NC_002505.1	1953656	1954129	-	protein_coding	VC1811	2613691	NP_231445.1	hypothetical protein	-1.1995	5.91493	6.0476	5.78516	6.0476	5.78516	56.4258	47.6361	155	137
gene1761	NC_002505.1	1954253	1954672	-	protein_coding	VC1812	2613692	NP_231446.1	hypothetical protein	-1.28899	2.1441	2.33502	1.96878	2.33502	1.96878	3.28674	2.7469	8	7
gene1762	NC_002505.1	1954789	1956174	+	protein_coding	VC1814	2613694	NP_231448.1	deoxyribodipyrimidine photolyase	1.2442	2.02662	1.87513	2.19035	1.87513	2.19035	2.24096	3.32957	18	28
gene1763	NC_002505.1	1956171	1956878	+	protein_coding	VC1815	2613695	NP_231449.1	C factor cell-cell signaling protein	-1.01588	2.17103	2.18243	2.1597	2.18243	2.1597	2.92464	3.25903	12	14
gene1764	NC_002505.1	1956889	1957104	-	protein_coding	VC1816	2613696	NP_231450.1	hypothetical protein	1.20449	5.87441	5.74174	6.01016	5.74174	6.01016	45.535	56.464	57	74
gene1765	NC_002505.1	1957201	1958964	-	protein_coding	VC1817	2613697	NP_231451.1	Fis family transcriptional regulator	-1.43053	2.51502	2.78652	2.26997	2.78652	2.26997	4.69534	3.55041	48	38
gene1766	NC_002505.1	1959245	1960765	+	protein_coding	VC1819	2613699	NP_231453.1	aldehyde dehydrogenase	-1.77094	2.61109	3.05569	2.23118	3.05569	2.23118	5.78583	3.46748	51	32
gene1767	NC_002505.1	1961098	1961538	+	protein_coding	VC1820	2613700	NP_231454.1	PTS system fructose-specific transporter subunit IIA	-1.94305	9.27102	9.76255	8.80423	9.76255	8.80423	756.341	420.444	1933	1125
gene1768	NC_002505.1	1961550	1962953	+	protein_coding	VC1821	2613701	NP_231455.1	PTS system fructose-specific transporter subunit IIBC	-1.88248	9.73263	10.1996	9.287	10.1996	9.287	1090.51	583.305	8873	4969
gene1769	NC_002505.1	1963028	1964893	-	protein_coding	VC1822	2613702	NP_231456.1	PTS system fructose-specific transporter subunit IIABC	-1.13816	7.64331	7.73723	7.55053	7.73723	7.55053	189.754	169.583	2052	1920
gene1770	NC_002505.1	1965110	1965409	+	protein_coding	VC1823	2613703	NP_231457.1	PTS system fructose-specific transporter subunit IIB	-1.17168	6.49823	6.61352	6.38494	6.61352	6.38494	84.5514	73.0675	147	133
gene1771	NC_002505.1	1965418	1966197	+	protein_coding	VC1824	2613704	NP_231458.1	PTS system nitrogen regulatory subunit IIA	-1.33304	5.39795	5.6093	5.19458	5.6093	5.19458	41.3687	31.4837	187	149
gene1772	NC_002505.1	1966189	1967028	-	protein_coding	VC1825	2613579	NP_231459.1	transcriptional regulator	-1.18582	8.48993	8.61376	8.36787	8.61376	8.36787	349.011	306.868	1699	1564
gene1773	NC_002505.1	1967400	1969301	+	protein_coding	VC1826	2613580	NP_231460.1	PTS system fructose-specific transporter subunit IIABC	-1.25208	11.0491	11.2125	10.8882	11.2125	10.8882	2555.74	1915.46	28171	22105
gene1774	NC_002505.1	1969417	1970583	+	protein_coding	VC1827	2613581	NP_231461.1	mannose-6-phosphate isomerase	-1.44067	10.1015	10.3683	9.84161	10.3683	9.84161	1243.51	873.923	8410	6188
gene1775	NC_002505.1	1970703	1971155	-	protein_coding	VC1828	2613582	NP_231462.1	hypothetical protein	1.66783	3.97711	3.62521	4.36318	3.62521	4.36318	9.14193	17.0999	24	47
gene1776	NC_002505.1	1971491	1973701	-	protein_coding	VC1831	2613585	NP_231465.1	sensor histidine kinase	-1.21547	4.61958	4.76249	4.48097	4.76249	4.48097	21.9302	18.3375	281	246
gene1777	NC_002505.1	1973909	1974481	+	protein_coding	VC1832	2613586	NP_231466.1	hypothetical protein	-1.16726	7.66497	7.77734	7.55422	7.77734	7.55422	193.935	170.567	644	593
gene1778	NC_002505.1	1974555	1975616	-	protein_coding	VC1833	2613587	NP_231467.1	quinolinate synthetase	-1.09519	7.23075	7.29664	7.16546	7.29664	7.16546	136.483	130.361	840	840
gene1779	NC_002505.1	1975790	1976554	-	protein_coding	VC1834	2613588	NP_231468.1	hypothetical protein	-1.05729	9.36431	9.40458	9.3242	9.40458	9.3242	573.601	599.578	2543	2783
gene1780	NC_002505.1	1976570	1977088	-	protein_coding	VC1835	2613589	NP_231469.1	peptidoglycan-associated lipoprotein	1.05932	11.1246	11.0831	11.1663	11.0831	11.1663	2282.1	2447.44	6864	7707
gene1781	NC_002505.1	1977120	1978472	-	protein_coding	VC1836	2613590	NP_231470.1	translocation protein TolB	-1.02865	9.32197	9.34237	9.30161	9.34237	9.30161	552.861	589.091	4335	4836
gene1782	NC_002505.1	1978487	1979557	-	protein_coding	VC1837	2613591	NP_231471.1	TolA protein	-1.04397	7.08465	7.11576	7.05368	7.11576	7.05368	120.514	119.571	748	777
gene1783	NC_002505.1	1979575	1980015	-	protein_coding	VC1838	2613592	NP_231472.1	TolR membrane protein	1.03592	6.83443	6.80903	6.85993	6.80903	6.85993	98.6022	103.896	252	278
gene1784	NC_002505.1	1980018	1980701	-	protein_coding	VC1839	2613593	NP_231473.1	TolQ protein	1.04183	7.37877	7.34927	7.40839	7.34927	7.40839	143.543	153.007	569	635
gene1785	NC_002505.1	1980691	1981158	-	protein_coding	VC1840	2613594	NP_231474.1	hypothetical protein	-1.05924	6.73068	6.77232	6.68929	6.77232	6.68929	95.4945	91.5633	259	260
gene1786	NC_002505.1	1981267	1981584	-	protein_coding	VC1841	2613595	NP_231475.1	hypothetical protein	-1.08039	8.71183	8.76778	8.65624	8.76778	8.65624	393.944	380.938	726	735
gene1788	NC_002505.1	1981697	1982833	-	protein_coding	VC1843	2613597	NP_231477.1	cytochrome d ubiquinol oxidase subunit II	-1.02542	9.30104	9.31917	9.28295	9.31917	9.28295	547.559	578.805	3608	3993
gene1789	NC_002505.1	1982851	1984476	-	protein_coding	VC1844	2613598	NP_231478.1	cytochrome d ubiquinol oxidase subunit I	-1.0193	9.52352	9.53731	9.50974	9.53731	9.50974	649.146	673.953	6117	6649
gene1790	NC_002505.1	1984896	1985900	-	protein_coding	VC1845	2613599	NP_231479.1	Holliday junction DNA helicase RuvB	-1.02359	7.09613	7.11296	7.07933	7.11296	7.07933	120.358	122.175	701	745
gene1791	NC_002505.1	1985956	1986570	-	protein_coding	VC1846	2613600	NP_231480.1	Holliday junction DNA helicase RuvA	1.02906	7.5415	7.52086	7.5622	7.52086	7.5622	162.734	170.978	580	638
gene1792	NC_002505.1	1986667	1987188	-	protein_coding	VC1847	2613601	NP_231481.1	Holliday junction resolvase	1.28834	6.19743	6.01736	6.38288	6.01736	6.38288	55.204	72.9349	167	231
gene1793	NC_002505.1	1987276	1988655	-	protein_coding	VC1848	2613602	NP_231482.1	cysteinyl-tRNA synthetase	1.00831	8.40709	8.40112	8.41306	8.40112	8.41306	304.345	316.968	2434	2654
gene1794	NC_002505.1	1988801	1989295	+	protein_coding	VC1849	2613603	NP_231483.1	peptidyl-prolyl cis-trans isomerase B	-1.05027	9.80617	9.84161	9.77085	9.84161	9.77085	798.628	816.411	2291	2452
gene1795	NC_002505.1	1989336	1990064	+	protein_coding	VC1850	2613604	NP_231484.1	UDP-2%2C3-diacylglucosamine hydrolase	-1.06663	6.3976	6.4443	6.35124	6.4443	6.35124	75.2704	70.7637	318	313
gene1796	NC_002505.1	1990171	1991385	+	protein_coding	VC1851	2613605	NP_231485.1	hypothetical protein	1.01823	5.50747	5.49445	5.52051	5.49445	5.52051	38.0613	39.7452	268	293
gene1797	NC_002505.1	1991447	1991902	+	protein_coding	VC1852	2613606	NP_231486.1	hypothetical protein	-1.06521	6.67895	6.72468	6.63354	6.72468	6.63354	91.953	88.1899	243	244
gene1798	NC_002505.1	1991934	1992608	-	protein_coding	VC1853	2613607	NP_231487.1	hypothetical protein	-1.23516	7.80082	7.95466	7.64996	7.95466	7.64996	220.613	182.394	863	747
gene1799	NC_002505.1	1992727	1993833	-	protein_coding	VC1854	2613608	NP_231488.1	porin	-1.54872	6.47822	6.80144	6.17036	6.80144	6.17036	97.5779	63.4243	626	426
gene1800	NC_002505.1	1994271	1996346	+	protein_coding	VC1855	2613609	NP_231489.2	ATP-dependent DNA helicase DinG	1.07541	6.6617	6.60947	6.71436	6.60947	6.71436	84.4483	93.4422	1016	1177
gene1801	NC_002505.1	1996384	1997163	+	protein_coding	VC1856	2613610	NP_231490.1	hypothetical protein	1.2605	6.92064	6.75565	7.08965	6.75565	7.08965	94.2409	123.822	426	586
gene1802	NC_002505.1	1997148	1997711	+	protein_coding	VC1857	2613611	NP_231491.1	primosomal replication protein N``	1.09135	6.55855	6.4958	6.62191	6.4958	6.62191	77.7104	87.3747	254	299
gene1803	NC_002505.1	1997712	1997924	+	protein_coding	VC1858	2613612	NP_231492.1	hypothetical protein	1.21088	6.03233	5.89588	6.17194	5.89588	6.17194	50.2269	63.4495	62	82
gene1804	NC_002505.1	1997948	2000068	-	protein_coding	VC1859	2613613	NP_231493.1	methyl-accepting chemotaxis protein	-1.1288	3.87317	3.96155	3.78677	3.96155	3.78677	11.8778	10.9565	146	141
gene1805	NC_002505.1	2000266	2001072	+	protein_coding	VC1860	2613614	NP_231494.1	exonuclease III	1.00601	8.01787	8.01355	8.0222	8.01355	8.0222	229.003	239.358	1071	1172
gene1806	NC_002505.1	2001131	2001808	-	protein_coding	VC1861	2613615	NP_231495.1	amino acid ABC transporter permease	1.16666	2.5336	2.42484	2.64723	2.42484	2.64723	3.56306	4.86177	14	20
gene1807	NC_002505.1	2001811	2002593	-	protein_coding	VC1862	2613616	NP_231496.1	amino acid ABC transporter permease	-1.12066	2.95485	3.03816	2.87381	3.03816	2.87381	5.72976	5.47275	26	26
gene1808	NC_002505.1	2002699	2003481	-	protein_coding	VC1863	2613617	NP_231497.1	amino acid ABC transporter substrate-binding protein	-1.1445	4.53445	4.63285	4.43813	4.63285	4.43813	20.0541	17.8917	91	85
gene1809	NC_002505.1	2003660	2004430	-	protein_coding	VC1864	2613618	NP_231498.1	amino acid ABC transporter ATP-binding protein	-1.24241	4.39502	4.55438	4.24124	4.55438	4.24124	18.7996	15.6049	84	73
gene1810	NC_002505.1	2005135	2006688	+	protein_coding	VC1865	2613619	NP_231499.1	hypothetical protein	1.06395	9.8292	9.78458	9.87402	9.78458	9.87402	765.388	906.688	6893	8549
gene1811	NC_002505.1	2006954	2009230	+	protein_coding	VC1866	2613620	NP_231500.2	formate acetyltransferase	1.24996	13.5927	13.4328	13.7546	13.4328	13.7546	11643.7	12802.4	153649	176872
gene1812	NC_002505.1	2009366	2010394	+	protein_coding	VC1867	2613621	NP_231501.1	hypothetical protein	-1.27581	7.4435	7.62128	7.26987	7.62128	7.26987	173.225	141.75	1033	885
gene1813	NC_002505.1	2010412	2012292	-	protein_coding	VC1868	2613622	NP_231502.1	methyl-accepting chemotaxis protein	1.13751	2.56898	2.47772	2.6636	2.47772	2.6636	3.66941	4.90674	40	56
gene1814	NC_002505.1	2012625	2013365	+	protein_coding	VC1869	2613623	NP_231503.1	pyruvate formate lyase-activating enzyme 1	-1.05529	7.51359	7.55251	7.47487	7.55251	7.47487	165.335	159.031	710	715
gene1815	NC_002505.1	2013431	2014093	+	protein_coding	VC1870	2613624	NP_231504.1	hypothetical protein	-1.56429	3.02027	3.36022	2.71471	3.36022	2.71471	7.28734	4.97176	28	20
gene1816	NC_002505.1	2014214	2014714	+	protein_coding	VC1871	2613625	NP_231505.2	hypothetical protein	1.41922	10.3491	10.0996	10.6047	10.0996	10.6047	1030.5	1535.63	2992	4668
gene1817	NC_002505.1	2014955	2016889	+	protein_coding	VC1872	2613626	NP_231506.1	hypothetical protein	1.43204	4.89832	4.64613	5.1642	4.64613	5.1642	20.2427	30.9186	227	363
gene1818	NC_002505.1	2017034	2018305	+	protein_coding	VC1873	2613627	NP_231507.1	hypothetical protein	1.02201	3.67908	3.66341	3.69482	3.66341	3.69482	9.36023	10.1065	69	78
gene1819	NC_002505.1	2018318	2019868	+	protein_coding	VC1874	2613628	NP_231508.1	SpoVR family protein	1.09356	3.74984	3.68587	3.81491	3.68587	3.81491	9.45653	11.1576	85	105
gene1820	NC_002505.1	2019953	2020711	-	protein_coding	VC1875	2613629	NP_231509.1	3-deoxy-manno-octulosonate cytidylyltransferase	-1.0253	7.28305	7.30109	7.26504	7.30109	7.26504	136.861	141.362	602	651
gene1821	NC_002505.1	2020711	2020890	-	protein_coding	VC1876	2613630	NP_231510.1	hypothetical protein	-1.34795	5.34697	5.56669	5.13592	5.56669	5.13592	40.2626	30.2159	42	33
gene1822	NC_002505.1	2020871	2021881	-	protein_coding	VC1877	2613631	NP_231511.1	tetraacyldisaccharide 4'-kinase	1.01839	7.04358	7.03045	7.05674	7.03045	7.05674	114.183	119.983	669	736
gene1823	NC_002505.1	2021881	2023629	-	protein_coding	VC1878	2613632	NP_231512.1	lipid transporter ATP-binding/permease	-1.13464	7.48294	7.57461	7.39237	7.57461	7.39237	168.312	151.715	1706	1610
gene1824	NC_002505.1	2023660	2025918	-	protein_coding	VC1879	2613633	NP_231513.1	Rec2-like protein	1.02796	2.96924	2.94942	2.9892	2.94942	2.9892	5.27057	5.98262	69	82
gene1825	NC_002505.1	2025912	2026442	+	protein_coding	VC1880	2613634	NP_231514.1	hypothetical protein	-1.09286	7.16259	7.22693	7.09882	7.22693	7.09882	129.984	125.085	400	403
gene1826	NC_002505.1	2026557	2027801	-	protein_coding	VC1882	2613636	NP_231516.1	outer membrane-specific lipoprotein transporter subunit LolE	1.05334	6.16364	6.12627	6.20124	6.12627	6.20124	60.1513	64.4694	434	487
gene1827	NC_002505.1	2027802	2028488	-	protein_coding	VC1883	2613637	NP_231517.1	ABC transporter ATP-binding protein	-1.0767	5.95724	6.01078	5.90416	6.01078	5.90416	55.0062	53.0187	219	221
gene1828	NC_002505.1	2028481	2029701	-	protein_coding	VC1884	2613638	NP_231518.1	hypothetical protein	-1.18846	6.03722	6.16305	5.91396	6.16305	5.91396	61.7576	53.3182	437	395
gene1829	NC_002505.1	2029865	2030440	+	protein_coding	VC1885	2613639	NP_231519.1	hypothetical protein	-1.06265	6.41298	6.45696	6.36929	6.45696	6.36929	75.7919	71.8199	253	251
gene1830	NC_002505.1	2030443	2033910	+	protein_coding	VC1886	2613640	NP_231520.1	transcription-repair coupling factor	1.15597	6.59641	6.49268	6.70179	6.49268	6.70179	77.3706	92.3395	1555	1943
gene1831	NC_002505.1	2034050	2034850	+	protein_coding	VC1887	2613641	NP_231521.1	hypothetical protein	1.06266	8.04503	8.0013	8.08899	8.0013	8.08899	227.056	248.558	1054	1208
gene1832	NC_002505.1	2035185	2037260	+	protein_coding	VC1888	2613517	NP_231522.1	hemolysin-like protein	-1.09618	5.63254	5.69917	5.56669	5.69917	5.56669	44.4684	40.9653	535	516
gene1833	NC_002505.1	2037545	2038081	+	protein_coding	VC1889	2613518	NP_231523.1	ribosomal-protein-serine acetyltransferase	1.39369	4.30981	4.077	4.55591	4.077	4.55591	12.8532	19.3357	40	63
gene1834	NC_002505.1	2038194	2039498	-	protein_coding	VC1890	2613519	NP_231524.1	NADH dehydrogenase	1.1478	7.9647	7.86589	8.06476	7.86589	8.06476	208.122	244.506	1574	1936
gene1835	NC_002505.1	2039841	2040380	-	protein_coding	VC1892	2613521	NP_231526.1	hypothetical protein	1.13647	8.35834	8.26657	8.45113	8.26657	8.45113	271.613	325.66	850	1067
gene1836	NC_002505.1	2040560	2041420	-	protein_coding	VC1893	2613522	NP_231527.1	hypothetical protein	1.05656	7.76838	7.72879	7.80817	7.72879	7.80817	188.787	204.63	942	1069
gene1837	NC_002505.1	2041448	2042038	-	protein_coding	VC1894	2613523	NP_231528.1	hypothetical protein	1	8.9648	8.9648	8.9648	8.9648	8.9648	451.384	467.949	1546	1678
gene1838	NC_002505.1	2042091	2042480	-	protein_coding	VC1895	2613524	NP_231529.1	hypothetical protein	-1.10635	7.63805	7.71131	7.5655	7.71131	7.5655	188.039	171.153	425	405
gene1839	NC_002505.1	2042480	2043898	-	protein_coding	VC1896	2613525	NP_231530.1	hypothetical protein	-1.02013	7.47269	7.48708	7.45833	7.48708	7.45833	159.421	157.264	1311	1354
gene1840	NC_002505.1	2043911	2044261	-	protein_coding	VC1897	2613526	NP_231531.1	Hit family protein	-1.22647	8.03353	8.18214	7.88763	8.18214	7.88763	257.602	218.343	524	465
gene1841	NC_002505.1	2044494	2046512	+	protein_coding	VC1898	2613527	NP_231532.1	methyl-accepting chemotaxis protein	-1.22574	8.08584	8.234	7.94035	8.234	7.94035	265.454	226.037	3106	2769
gene1842	NC_002505.1	2046682	2047833	+	protein_coding	VC1899	2613528	NP_231533.1	hypothetical protein	-1.11706	5.92001	6.0004	5.84069	6.0004	5.84069	54.672	49.9306	365	349
gene1843	NC_002505.1	2048068	2048907	-	protein_coding	VC1900	2613529	NP_231534.1	fatty acid metabolism regulator	-1.01149	8.0711	8.07934	8.06286	8.07934	8.06286	239.316	244.474	1165	1246
gene1844	NC_002505.1	2049552	2051144	+	protein_coding	VC1901	2613530	NP_231535.1	sodium/proton antiporter	-1.14021	8.36992	8.4651	8.2758	8.4651	8.2758	315.428	285.657	2912	2761
gene1845	NC_002505.1	2051224	2051745	+	protein_coding	VC1902	2613531	NP_231536.1	disulfide bond formation protein B	-1.13023	6.5278	6.61671	6.44009	6.61671	6.44009	84.6241	76.408	256	242
gene1846	NC_002505.1	2051820	2054702	-	protein_coding	VC1903	2613532	NP_231537.1	DNA translocase FtsK	-1.01099	7.55122	7.55911	7.54334	7.55911	7.54334	165.97	168.587	2773	2949
gene1847	NC_002505.1	2054880	2055374	-	protein_coding	VC1904	2613533	NP_231538.1	leucine-responsive transcriptional regulator	-1.06642	9.09649	9.14299	9.05022	9.14299	9.05022	499.883	489.78	1434	1471
gene1848	NC_002505.1	2055531	2056655	+	protein_coding	VC1905	2613534	NP_231539.1	alanine dehydrogenase	1.59954	6.76043	6.43009	7.10774	6.43009	7.10774	74.5433	125.845	486	859
gene1849	NC_002505.1	2056697	2057893	-	protein_coding	VC1906	2613535	NP_231540.1	hypothetical protein	1.06048	6.49997	6.45775	6.54247	6.45775	6.54247	75.8257	81.7873	526	594
gene1850	NC_002505.1	2057955	2058929	-	protein_coding	VC1907	2613536	NP_231541.1	transcriptional regulator CysB	-1.08894	8.60017	8.66185	8.53893	8.66185	8.53893	366.345	351.096	2070	2077
gene1851	NC_002505.1	2059194	2059982	+	protein_coding	VC1909	2613538	NP_231543.1	hypothetical protein	1	7.83942	7.83942	7.83942	7.83942	7.83942	203.39	209.725	930	1004
gene1852	NC_002505.1	2060044	2060820	+	protein_coding	VC1910	2613539	NP_231544.1	tRNA-(MS[2]IO[6]A)-hydroxylase	-1.02508	7.35267	7.37056	7.33483	7.37056	7.33483	145.905	146.784	657	692
gene1853	NC_002505.1	2060878	2061573	-	protein_coding	VC1911	2613540	NP_231545.1	orotidine 5'-phosphate decarboxylase	1.28147	6.92867	6.75208	7.10987	6.75208	7.10987	93.9625	125.978	379	532
gene1854	NC_002505.1	2061646	2062815	-	protein_coding	VC1912	2613541	NP_231546.1	hypothetical protein	-1.03954	7.35237	7.3804	7.32445	7.3804	7.32445	147.039	146.219	997	1038
gene1855	NC_002505.1	2062827	2063108	-	protein_coding	VC1913	2613542	NP_231547.1	hypothetical protein	1.01259	7.53159	7.52257	7.54062	7.52257	7.54062	162.764	168.321	266	288
gene1856	NC_002505.1	2063247	2063525	-	protein_coding	VC1914	2613543	NP_231548.1	integration host factor subunit beta	-1.03821	10.0636	10.0907	10.0366	10.0907	10.0366	1027.28	1019.01	1661	1725
gene1857	NC_002505.1	2063813	2065483	-	protein_coding	VC1915	2613544	NP_231549.1	30S ribosomal protein S1	-1.01294	12.1901	12.1994	12.1809	12.1994	12.1809	5796.82	5254.02	56136	53269
gene1858	NC_002505.1	2065592	2066281	-	protein_coding	VC1916	2613545	NP_231550.1	cytidylate kinase	-1.08649	8.23321	8.29327	8.17359	8.29327	8.17359	274.086	262.986	1096	1101
gene1859	NC_002505.1	2066452	2066763	-	protein_coding	VC1917	2613546	NP_231551.1	hypothetical protein	-1.46765	4.45015	4.7355	4.182	4.7355	4.182	21.5692	14.791	39	28
gene1860	NC_002505.1	2066898	2068757	-	protein_coding	VC1918	2613547	NP_231552.1	peptidyl-prolyl cis-trans isomerse D	-1.21808	8.51274	8.65624	8.37162	8.65624	8.37162	362.363	307.653	3906	3472
gene1861	NC_002505.1	2068910	2069182	-	protein_coding	VC1919	2613548	NP_231553.1	DNA-binding protein HU-beta	-1.17678	11.8759	11.9939	11.759	11.9939	11.759	5061.58	3896.97	8008	6455
gene1862	NC_002505.1	2069366	2071726	-	protein_coding	VC1920	2613549	NP_231554.1	ATP-dependent protease LA	1.29421	7.85332	7.66949	8.04156	7.66949	8.04156	179.935	242.299	2462	3471
gene1863	NC_002505.1	2071849	2073129	-	protein_coding	VC1921	2613550	NP_231555.1	ATP-dependent protease ATP-binding subunit ClpX	1.02261	9.74641	9.73029	9.76255	9.73029	9.76255	743.288	808.759	5518	6286
gene1864	NC_002505.1	2073209	2073811	-	protein_coding	VC1922	2613551	NP_231556.1	ATP-dependent Clp protease proteolytic subunit	1.0995	9.14291	9.07474	9.21159	9.07474	9.21159	485.898	544.186	1698	1991
gene1865	NC_002505.1	2073941	2075242	-	protein_coding	VC1923	2613552	NP_231557.1	trigger factor	-1.03747	10.1909	10.2175	10.1644	10.2175	10.1644	1116.83	1127.87	8427	8910
gene1866	NC_002505.1	2075349	2075768	+	protein_coding	VC1924	2613553	NP_231558.1	hypothetical protein	-1.24532	0.756521	0.931158	0.614637	0.931158	0.614637	0.821685	0.392414	2	1
gene1867	NC_002505.1	2075741	2077534	+	protein_coding	VC1925	2613554	NP_231559.1	C4-dicarboxylate transport sensor protein	-1.07911	4.47579	4.53106	4.42121	4.53106	4.42121	18.4673	17.5471	192	191
gene1868	NC_002505.1	2077537	2078877	+	protein_coding	VC1926	2613555	NP_231560.1	C4-dicarboxylate transport transcriptional regulator	-1.18342	4.62609	4.74917	4.50621	4.74917	4.50621	21.7462	18.5585	169	151
gene1869	NC_002505.1	2078993	2080354	-	protein_coding	VC1927	2613556	NP_231561.1	C4-dicarboxylate transport protein	-1.09922	2.26992	2.33919	2.2027	2.33919	2.2027	3.29398	3.38824	26	28
gene1870	NC_002505.1	2080358	2081056	-	protein_coding	VC1928	2613557	NP_231562.1	C4-dicarboxylate transport protein DctQ	1	0.806035	0.806035	0.806035	0.806035	0.806035	0.740574	0.707356	3	3
gene1871	NC_002505.1	2081087	2082085	-	protein_coding	VC1929	2613558	NP_231563.1	C4-dicarboxylate-binding protein	1.48608	1.46582	1.20766	1.77917	1.20766	1.77917	1.20909	2.3097	7	14
gene1872	NC_002505.1	2082317	2083843	-	protein_coding	VC1931	2613560	NP_231565.1	hypothetical protein	-1.18694	3.84586	3.97147	3.72423	3.97147	3.72423	11.9782	10.3616	106	96
gene1873	NC_002505.1	2084014	2084184	-	protein_coding	VC1932	2613561	NP_231566.1	hypothetical protein	2.10517	4.1191	3.61699	4.69092	3.61699	4.69092	9.08178	21.2041	9	22
gene1874	NC_002505.1	2084346	2084816	+	protein_coding	VC1933	2613562	NP_231567.1	hypothetical protein	-1.04576	3.25871	3.29115	3.2266	3.29115	3.2266	6.96077	6.99847	19	20
gene1875	NC_002505.1	2084780	2086747	+	protein_coding	VC1934	2613563	NP_231568.1	GGDEF family protein	-1.42228	2.73289	2.99878	2.49058	2.99878	2.49058	5.52383	4.35484	63	52
gene1876	NC_002505.1	2086892	2087584	+	protein_coding	VC1935	2613564	NP_231569.2	CDP-diacylglycerol--glycerol-3-phosphate 3-phosphatidyltransferase-like protein	-1.86369	3.28584	3.76547	2.86731	3.76547	2.86731	9.95982	5.47001	40	23
gene1877	NC_002505.1	2087587	2088519	+	protein_coding	VC1936	2613565	NP_231570.1	phosphatidate cytidylyltransferase	-1.04614	2.78687	2.8196	2.75452	2.8196	2.75452	4.80857	5.12283	26	29
gene1878	NC_002505.1	2088527	2089198	+	protein_coding	VC1937	2613566	NP_231571.1	hypothetical protein	-1.33369	3.16907	3.38359	2.96816	3.38359	2.96816	7.44652	5.88621	29	24
gene1879	NC_002505.1	2089288	2089737	+	protein_coding	VC1938	2613567	NP_231572.1	hypothetical protein	-1.49862	5.08718	5.38736	4.80373	5.38736	4.80373	35.2777	23.4402	92	64
gene1880	NC_002505.1	2090031	2090651	+	protein_coding	VC1939	2613568	NP_231573.1	hypothetical protein	-1.0045	6.49077	6.49401	6.48753	6.49401	6.48753	77.5242	78.824	279	297
gene1881	NC_002505.1	2090698	2091360	-	protein_coding	VC1940	2613569	NP_231574.1	hypothetical protein	1.19126	5.21266	5.08794	5.34043	5.08794	5.34043	28.3686	34.8023	109	140
gene1882	NC_002505.1	2091673	2092968	-	protein_coding	VC1941	2613570	NP_231575.1	hypothetical protein	-1.15948	6.98829	7.09585	6.88237	7.09585	6.88237	118.897	105.171	893	827
gene1884	NC_002505.1	2093523	2094458	+	protein_coding	VC1942	2613572	NP_231576.1	bifunctional 5%2C10-methylene-tetrahydrofolate dehydrogenase/ 5%2C10-methylene-tetrahydrofolate cyclohydrolase	-1.80926	6.75449	7.19572	6.34032	7.19572	6.34032	127.572	70.2572	692	399
gene1885	NC_002505.1	2094741	2095604	+	protein_coding	VC1944	2613574	NP_231578.1	pyoverdine biosynthesis protein PvcB	-1.03475	3.89556	3.92028	3.87099	3.92028	3.87099	11.3838	11.6362	57	61
gene1886	NC_002505.1	2095589	2097052	+	protein_coding	VC1945	2613575	NP_231579.1	hypothetical protein	1.00759	3.34654	3.34108	3.352	3.34108	3.352	7.18974	7.76787	61	69
gene1887	NC_002505.1	2097183	2098112	-	protein_coding	VC1947	2613577	NP_231581.1	LysR family transcriptional regulator	1.13643	4.61225	4.52092	4.70543	4.52092	4.70543	18.3686	21.4435	99	121
gene1889	NC_002505.1	2098432	2100258	+	protein_coding	VC1949	2613453	NP_231583.1	pyoverdine biosynthesis protein PvcA	-1.26266	1.00057	1.18285	0.846383	1.18285	0.846383	1.13336	0.721681	12	8
gene1890	NC_002505.1	2100348	2102795	-	protein_coding	VC1950	2613454	NP_231584.1	biotin sulfoxide reductase	1.05955	8.99486	8.95323	9.03669	8.95323	9.03669	448.231	485.487	6359	7211
gene1891	NC_002505.1	2102818	2103924	-	protein_coding	VC1951	2613455	NP_231585.1	cytochrome c-type protein YecK	1.04198	8.53585	8.50624	8.56557	8.50624	8.56557	323.441	357.022	2075	2398
gene1892	NC_002505.1	2104179	2106719	-	protein_coding	VC1952	2613456	NP_231586.1	chitinase	-1.36177	3.05528	3.28613	2.84064	3.28613	2.84064	6.9266	5.38353	102	83
gene1893	NC_002505.1	2106983	2108200	-	protein_coding	VC1953	2613457	NP_231587.1	NupC family protein	1.17455	3.82187	3.70757	3.93969	3.70757	3.93969	9.63355	12.3137	68	91
gene1894	NC_002505.1	2108531	2109478	-	protein_coding	VC1955	2613459	NP_231589.1	LysR family transcriptional regulator	1.2222	4.86837	4.72578	5.01527	4.72578	5.01527	21.4782	27.469	118	158
gene1895	NC_002505.1	2109642	2110613	-	protein_coding	VC1956	2613460	NP_231590.1	lytic murein transglycosylase	1.08561	7.89667	7.83764	7.95615	7.83764	7.95615	203.266	227.552	1145	1342
gene1896	NC_002505.1	2110638	2110946	-	protein_coding	VC1957	2613461	NP_231591.1	hypothetical protein	1.1353	8.00163	7.91062	8.09369	7.91062	8.09369	214.436	249.088	384	467
gene1897	NC_002505.1	2111116	2111778	+	protein_coding	VC1959	2613463	NP_231593.1	septum formation inhibitor	-1.27234	7.04748	7.22336	6.87588	7.22336	6.87588	129.611	104.656	498	421
gene1898	NC_002505.1	2111781	2112611	+	protein_coding	VC1960	2613464	NP_231594.1	septum site-determining protein MinD	-1.09737	7.32037	7.3877	7.25365	7.3877	7.25365	147.636	139.626	711	704
gene1899	NC_002505.1	2112616	2112879	+	protein_coding	VC1961	2613465	NP_231595.1	cell division topological specificity factor MinE	1.07666	6.88521	6.83213	6.9387	6.83213	6.9387	100.003	109.252	153	175
gene1900	NC_002505.1	2113168	2113659	+	protein_coding	VC1962	2613466	NP_231596.1	lipoprotein	1.36225	6.80446	6.58512	7.03111	6.58512	7.03111	82.7697	117.246	236	350
gene1901	NC_002505.1	2113726	2114049	-	protein_coding	VC1963	2613467	NP_231597.2	hypothetical protein	1.21916	6.5974	6.456	6.7419	6.456	6.7419	75.6254	95.6327	142	188
gene1902	NC_002505.1	2114204	2115079	-	protein_coding	VC1964	2613468	NP_231598.1	hypothetical protein	1.03349	7.23903	7.21531	7.26283	7.21531	7.26283	128.824	141.108	654	750
gene1903	NC_002505.1	2115273	2115863	+	protein_coding	VC1965	2613469	NP_231599.1	hypothetical protein	-1.30157	7.0121	7.20481	6.82455	7.20481	6.82455	128.466	101.51	440	364
gene1904	NC_002505.1	2115867	2117747	+	protein_coding	VC1966	2613470	NP_231600.1	hypothetical protein	1.0007	6.33373	6.33323	6.33424	6.33323	6.33424	69.627	69.8334	759	797
gene1905	NC_002505.1	2117923	2119977	+	protein_coding	VC1967	2613471	NP_231601.1	methyl-accepting chemotaxis protein	-1.09271	4.07823	4.14269	4.01478	4.14269	4.01478	13.6868	12.8322	163	160
gene1906	NC_002505.1	2120030	2120575	-	protein_coding	VC1968	2613472	NP_231602.1	transcriptional regulator	1.08548	7.5061	7.44716	7.5655	7.44716	7.5655	154.856	171.153	490	567
gene1907	NC_002505.1	2120663	2121826	+	protein_coding	VC1970	2613474	NP_231604.1	benzoate transport protein	1.70922	3.07718	2.71471	3.48805	2.71471	3.48805	4.44726	8.49556	30	60
gene1908	NC_002505.1	2121855	2123285	-	protein_coding	VC1971	2613475	NP_231605.1	2-succinylbenzoate-CoA ligase	1.0026	8.59348	8.59161	8.59536	8.59161	8.59536	343.42	368.787	2848	3202
gene1909	NC_002505.1	2123261	2124259	-	protein_coding	VC1972	2613476	NP_231606.1	O-succinylbenzoate synthase	1.09101	9.55821	9.49558	9.62125	9.49558	9.62125	631.316	711.719	3655	4314
gene1910	NC_002505.1	2124347	2125213	-	protein_coding	VC1973	2613477	NP_231607.2	1%2C4-dihydroxy-2-naphthoyl-CoA synthase	1.26659	10.4255	10.2564	10.5974	10.2564	10.5974	1157.92	1528.95	5818	8043
gene1911	NC_002505.1	2125238	2126029	-	protein_coding	VC1974	2613478	NP_231608.1	acyl-CoA thioester hydrolase	1.21899	8.18316	8.04156	8.32725	8.04156	8.32725	233.993	295.708	1074	1421
gene1912	NC_002505.1	2126019	2127731	-	protein_coding	VC1975	2613479	NP_231609.1	2-succinyl-5-enolpyruvyl-6-hydroxy-3-cyclohexene-1-carboxylate synthase	-1.22381	7.29891	7.44605	7.15468	7.44605	7.15468	154.724	129.503	1536	1346
gene1913	NC_002505.1	2127728	2129035	-	protein_coding	VC1976	2613480	NP_231610.1	menaquinone-specific isochorismate synthase	-1.65979	7.25445	7.62915	6.89815	7.62915	6.89815	174.797	106.6	1325	846
gene1914	NC_002505.1	2129250	2130464	+	protein_coding	VC1977	2613481	NP_231611.1	aminotransferase	-1.4758	7.39118	7.67725	7.11576	7.67725	7.11576	181.217	126.425	1276	932
gene1915	NC_002505.1	2130617	2131201	+	protein_coding	VC1978	2613482	NP_231612.2	5'-deoxynucleotidase	1.44306	5.13474	4.87698	5.40612	4.87698	5.40612	24.187	36.3436	82	129
gene1916	NC_002505.1	2131258	2132583	+	protein_coding	VC1979	2613483	NP_231613.1	deoxyguanosinetriphosphate triphosphohydrolase-like protein	1.35022	5.7591	5.54657	5.97977	5.54657	5.97977	39.69	55.1865	305	444
gene1917	NC_002505.1	2132577	2133179	-	protein_coding	VC1980	2613484	NP_231614.1	hypothetical protein	-1.12627	5.08018	5.16668	4.99513	5.16668	4.99513	30.0467	27.059	105	99
gene1918	NC_002505.1	2133183	2133734	+	protein_coding	VC1981	2613485	NP_231615.2	hypothetical protein	-1.11391	5.72383	5.80217	5.64655	5.80217	5.64655	47.5148	43.2935	152	145
gene1919	NC_002505.1	2133810	2135657	-	protein_coding	VC1983	2613487	NP_231617.1	peptidase	1.07807	7.89548	7.84144	7.94989	7.84144	7.94989	203.834	226.708	2183	2542
gene1920	NC_002505.1	2135870	2137015	-	protein_coding	VC1984	2613488	NP_231618.1	ribonuclease D	-1.18418	7.46551	7.58845	7.34457	7.58845	7.34457	170.145	147.7	1130	1027
gene1921	NC_002505.1	2137101	2138801	-	protein_coding	VC1985	2613489	NP_231619.1	long-chain-fatty-acid--CoA ligase	-1.17533	7.8364	7.9538	7.72074	7.9538	7.72074	220.232	192.041	2171	1982
gene1922	NC_002505.1	2138926	2139780	-	protein_coding	VC1986	2613490	NP_231620.1	hypothetical protein	-1.1104	6.93885	7.01481	6.86372	7.01481	6.86372	113.018	104.093	560	540
gene1923	NC_002505.1	2139777	2140385	-	protein_coding	VC1987	2613491	NP_231621.1	outer membrane lipoprotein Slp	1	7.25254	7.25254	7.25254	7.25254	7.25254	133.17	139.375	470	515
gene1924	NC_002505.1	2140351	2140656	-	protein_coding	VC1988	2613492	NP_231622.1	hypothetical protein	1.16547	6.27935	6.16987	6.39078	6.16987	6.39078	62.0292	73.2506	110	136
gene1925	NC_002505.1	2140716	2141429	-	protein_coding	VC1989	2613493	NP_231623.1	hypothetical protein	-1.02878	6.89384	6.91433	6.87341	6.91433	6.87341	105.369	104.336	436	452
gene1926	NC_002505.1	2141426	2143366	-	protein_coding	VC1990	2613494	NP_231624.1	ATP-dependent helicase DinG	-1.04249	6.39748	6.42757	6.36754	6.42757	6.36754	74.4088	71.7505	837	845
gene1927	NC_002505.1	2143320	2143757	+	protein_coding	VC1991	2613495	NP_231625.1	hypothetical protein	1.6689	1.79056	1.45883	2.19773	1.45883	2.19773	1.57583	3.38659	4	9
gene1928	NC_002505.1	2143931	2144764	+	protein_coding	VC1992	2613496	NP_231626.1	formyltetrahydrofolate deformylase	1.01251	7.2585	7.24954	7.26748	7.24954	7.26748	132.829	141.693	642	717
gene1929	NC_002505.1	2144838	2146838	-	protein_coding	VC1993	2613497	NP_231627.1	2%2C4-dienoyl-CoA reductase	-1.16643	3.64348	3.75622	3.53412	3.75622	3.53412	9.91689	8.73077	115	106
gene1930	NC_002505.1	2147068	2148918	+	protein_coding	VC1994	2613498	NP_231628.1	endopeptidase IV	1.06147	7.52412	7.48121	7.56727	7.48121	7.56727	158.477	171.225	1700	1923
gene1931	NC_002505.1	2149035	2150048	+	protein_coding	VC1995	2613499	NP_231629.1	asparaginase I	-1.49697	7.84891	8.14532	7.56328	8.14532	7.56328	251.343	170.99	1477	1052
gene1932	NC_002505.1	2150146	2150433	-	protein_coding	VC1996	2613500	NP_231630.1	hypothetical protein	-1.90434	6.68468	7.16546	6.23616	7.16546	6.23616	125.221	65.8111	209	115
gene1933	NC_002505.1	2150537	2151361	+	protein_coding	VC1997	2613501	NP_231631.1	hypothetical protein	-1.33744	6.08869	6.30204	5.88256	6.30204	5.88256	67.3483	51.7416	322	259
gene1934	NC_002505.1	2151522	2151965	-	protein_coding	VC1998	2613502	NP_231632.1	methionine sulfoxide reductase B	1.13272	6.46041	6.37114	6.55093	6.37114	6.55093	71.5088	82.0357	184	221
gene1935	NC_002505.1	2152265	2153260	+	protein_coding	VC2000	2613504	NP_231634.1	glyceraldehyde-3-phosphate dehydrogenase	1.0435	13.402	13.3713	13.4328	13.3713	13.4328	11516.8	11266.6	66476	68086
gene1936	NC_002505.1	2153408	2154298	+	protein_coding	VC2001	2613505	NP_231635.1	hypothetical protein	1.10071	8.60076	8.53182	8.67026	8.53182	8.67026	330.97	383.271	1709	2072
gene1937	NC_002505.1	2154733	2155737	+	protein_coding	VC2002	2613506	NP_231636.1	hypothetical protein	-1.11032	6.30428	6.38022	6.22925	6.38022	6.22925	71.7687	65.5976	418	400
gene1938	NC_002505.1	2155892	2156710	+	protein_coding	VC2003	2613507	NP_231637.2	23S rRNA (guanine(745)-N(1))-methyltransferase	1.10696	6.25859	6.18572	6.33232	6.18572	6.33232	62.5745	69.8296	297	347
gene1939	NC_002505.1	2156731	2157708	+	protein_coding	VC2004	2613508	NP_231638.1	hypothetical protein	1.37111	4.09032	3.86898	4.32432	3.86898	4.32432	10.939	16.5151	62	98
gene1940	NC_002505.1	2157848	2158204	+	protein_coding	VC2005	2613509	NP_231639.1	hypothetical protein	-1.61151	6.63013	6.98327	6.29486	6.98327	6.29486	110.202	68.3262	228	148
gene1941	NC_002505.1	2158278	2159222	-	protein_coding	VC2006	2613510	NP_231640.1	chemotaxis protein CheV	-1.32628	8.44643	8.65257	8.24519	8.65257	8.24519	361.541	278.701	1980	1598
gene1942	NC_002505.1	2159327	2160544	-	protein_coding	VC2007	2613511	NP_231641.1	ROK family transcriptional regulator	-1.66573	7.68788	8.06476	7.32861	8.06476	7.32861	238.005	146.411	1680	1082
gene1943	NC_002505.1	2160989	2162434	+	protein_coding	VC2008	2613512	NP_231642.1	pyruvate kinase II	-1.14748	5.74895	5.84904	5.65057	5.84904	5.65057	49.1647	43.3121	412	380
gene1944	NC_002505.1	2162476	2163645	-	protein_coding	VC2009	2613513	NP_231643.1	hypothetical protein	-1.30909	7.50977	7.70657	7.318	7.70657	7.318	187.007	145.797	1268	1035
gene1945	NC_002505.1	2163877	2164467	+	protein_coding	VC2011	2613515	NP_231645.1	hypothetical protein	-1.1595	4.28521	4.39329	4.17978	4.39329	4.17978	16.9342	14.7803	58	53
gene1946	NC_002505.1	2164974	2166434	+	protein_coding	VC2012	2613516	NP_231646.2	sodium-dependent transporter	-1.08583	3.95287	4.01271	3.89392	4.01271	3.89392	12.4012	11.8449	105	105
gene1947	NC_002505.1	2166647	2168149	-	protein_coding	VC2013	2613392	NP_231647.1	PTS system glucose-specific transporter subunits IIBC	-1.06024	11.7578	11.8	11.7156	11.8	11.7156	4231.64	3807.72	36859	34724
gene1948	NC_002505.1	2168521	2169288	-	protein_coding	VC2014	2613393	NP_231648.1	hypothetical protein	1.21913	5.3238	5.18279	5.46864	5.18279	5.46864	30.3317	38.1991	135	178
gene1949	NC_002505.1	2169279	2170253	-	protein_coding	VC2015	2613394	NP_231649.1	DNA polymerase III subunit delta'	1.10877	5.63898	5.56499	5.71395	5.56499	5.71395	40.1741	45.3027	227	268
gene1950	NC_002505.1	2170246	2170884	-	protein_coding	VC2016	2613395	NP_231650.1	thymidylate kinase	-1.06673	6.04822	6.095	6.0018	6.095	6.0018	58.8681	56.2276	218	218
gene1951	NC_002505.1	2170881	2171897	-	protein_coding	VC2017	2613396	NP_231651.1	hypothetical protein	-1.04656	6.06283	6.09575	6.03009	6.09575	6.03009	58.8753	57.5309	347	355
gene1952	NC_002505.1	2171894	2172697	-	protein_coding	VC2018	2613397	NP_231652.2	4-amino-4-deoxychorismate lyase	-1.05856	6.67959	6.72077	6.63866	6.72077	6.63866	91.6424	88.5567	427	432
gene1953	NC_002505.1	2172775	2174019	-	protein_coding	VC2019	2613398	NP_231653.1	3-oxoacyl-ACP synthase	1.03	9.90929	9.88799	9.93064	9.88799	9.93064	874.55	946.654	6310	7151
gene1954	NC_002505.1	2174108	2174344	-	protein_coding	VC2020	2613399	NP_231654.2	acyl carrier protein	1.19415	12.3909	12.2636	12.5195	12.2636	12.5195	5943.28	6511.89	8163	9364
gene1955	NC_002505.1	2174580	2175326	-	protein_coding	VC2021	2613400	NP_231655.1	3-ketoacyl-ACP reductase	1.0672	10.0526	10.0058	10.0996	10.0058	10.0996	953.088	1077.8	4126	4885
gene1956	NC_002505.1	2175342	2176280	-	protein_coding	VC2022	2613401	NP_231656.1	ACP S-malonyltransferase	1.16901	9.02493	8.91299	9.13828	8.91299	9.13828	433.13	523.929	2357	2985
gene1957	NC_002505.1	2176335	2177285	-	protein_coding	VC2023	2613402	NP_231657.1	3-oxoacyl-ACP synthase III	1.06657	9.02813	8.98176	9.07474	8.98176	9.07474	457.422	501.201	2521	2892
gene1958	NC_002505.1	2177291	2178316	-	protein_coding	VC2024	2613403	NP_231658.1	glycerol-3-phosphate acyltransferase PlsX	-1.10096	7.56602	7.63573	7.49696	7.63573	7.49696	175.749	161.762	1045	1007
gene1959	NC_002505.1	2178326	2178496	-	protein_coding	VC2025	2613404	NP_231659.1	50S ribosomal protein L32	-1.10996	8.54002	8.61561	8.4651	8.61561	8.4651	349.144	327.7	346	340
gene1960	NC_002505.1	2178531	2179055	-	protein_coding	VC2026	2613405	NP_231660.1	hypothetical protein	-1.02958	11.3112	11.3323	11.2902	11.3323	11.2902	2831.2	2610.65	8614	8316
gene1961	NC_002505.1	2179203	2179784	+	protein_coding	VC2027	2613406	NP_231661.1	Maf-like protein	1.13228	6.47394	6.38494	6.56418	6.38494	6.56418	72.0457	82.9733	243	293
gene1962	NC_002505.1	2179885	2180832	-	protein_coding	VC2028	2613407	NP_231662.1	ribosomal large subunit pseudouridine synthase C	-1.06794	7.41915	7.46671	7.37189	7.46671	7.37189	156.354	149.862	859	862
gene1963	NC_002505.1	2181444	2184602	+	protein_coding	VC2030	2613409	NP_231664.1	ribonuclease E	1.3346	9.15084	8.945	9.36141	8.945	9.36141	445.395	610.944	8154	11710
gene1964	NC_002505.1	2184950	2186515	+	protein_coding	VC2031	2613410	NP_231665.1	sulfate permease family protein	-1.1401	4.69511	4.79064	4.60149	4.79064	4.60149	22.3681	20.1018	203	191
gene1965	NC_002505.1	2186633	2187508	+	protein_coding	VC2032	2613411	NP_231666.1	hypothetical protein	-1.74107	3.32544	3.74939	2.94942	3.74939	2.94942	9.84896	5.83246	50	31
gene1966	NC_002505.1	2187618	2190302	-	protein_coding	VC2033	2613412	NP_231667.1	bifunctional acetaldehyde-CoA/alcohol dehydrogenase	1.22412	12.7792	12.6342	12.9259	12.6342	12.9259	7412.17	8106.76	115336	132068
gene1967	NC_002505.1	2190929	2191567	+	protein_coding	VC2035	2613414	NP_231669.1	hypothetical protein	-1.50797	8.25989	8.5615	7.96889	8.5615	7.96889	338.897	230.069	1255	892
gene1968	NC_002505.1	2191657	2192769	-	protein_coding	VC2036	2613415	NP_231670.1	aspartate-semialdehyde dehydrogenase	1.06562	8.31831	8.27259	8.36428	8.27259	8.36428	272.086	305.491	1755	2063
gene1969	NC_002505.1	2193194	2194639	+	protein_coding	VC2037	2613416	NP_231671.1	Na+/H+ antiporter	-1.41805	8.91025	9.16576	8.66185	9.16576	8.66185	504.416	381.488	4227	3347
gene1970	NC_002505.1	2194664	2195878	-	protein_coding	VC2038	2613417	NP_231672.1	hypothetical protein	1.07288	3.11122	3.06089	3.16238	3.06089	3.16238	5.8228	6.78246	41	50
gene1971	NC_002505.1	2196041	2197042	-	protein_coding	VC2039	2613418	NP_231673.1	nucleoid-associated protein NdpA	1.07923	7.07492	7.02013	7.13014	7.02013	7.13014	113.314	127.311	658	774
gene1972	NC_002505.1	2197127	2197342	+	protein_coding	VC2040	2613419	NP_231674.1	hypothetical protein	-1.0125	8.40099	8.40995	8.39203	8.40995	8.39203	305.964	312.078	383	409
gene1973	NC_002505.1	2197377	2199179	+	protein_coding	VC2041	2613420	NP_231675.1	hypothetical protein	-1.05383	7.40346	7.44137	7.36573	7.44137	7.36573	154.274	149.548	1612	1636
gene1976	NC_002505.1	2199637	2200557	-	protein_coding	VC2042	2613423	NP_231676.1	histone deacetylase/AcuC/AphA family protein	-1.17818	4.51002	4.62985	4.39329	4.62985	4.39329	20.047	17.3582	107	97
gene1977	NC_002505.1	2200578	2202521	-	protein_coding	VC2043	2613424	NP_231677.1	DNA topoisomerase III	-1.02483	4.73894	4.75667	4.72128	4.75667	4.72128	21.9243	21.7039	247	256
gene1978	NC_002505.1	2202606	2202938	-	protein_coding	VC2044	2613425	NP_231678.1	hypothetical protein	1.08346	8.74278	8.68514	8.80079	8.68514	8.80079	376.198	418.221	726	845
gene1979	NC_002505.1	2203190	2203774	+	protein_coding	VC2045	2613426	NP_231679.1	superoxide dismutase	1.24879	11.0785	10.9194	11.2399	10.9194	11.2399	2022.86	2548.84	6858	9047
gene1980	NC_002505.1	2203856	2204392	+	protein_coding	VC2046	2613427	NP_231680.1	hypothetical protein	-1.1752	6.0509	6.16847	5.93556	6.16847	5.93556	62.0166	54.0172	193	176
gene1981	NC_002505.1	2204761	2205441	+	protein_coding	VC2047	2613428	NP_231681.1	short chain dehydrogenase	-1.1467	4.61983	4.71962	4.52214	4.71962	4.52214	21.2842	18.8774	84	78
gene1982	NC_002505.1	2205454	2206218	-	protein_coding	VC2048	2613429	NP_231682.1	VacJ lipoprotein	1.16616	7.28171	7.17167	7.39343	7.17167	7.39343	125.863	151.887	558	705
gene1983	NC_002505.1	2206271	2207485	-	protein_coding	VC2049	2613430	YP_007648026.1	cytochrome C biogenesis protein CcmI	1.27512	7.9982	7.8248	8.17543	7.8248	8.17543	201.81	263.702	1421	1944
gene1984	NC_002505.1	2207488	2207964	-	protein_coding	VC2050	14857970	YP_007648027.1	cytochrome C biogenesis protein CcmH	1.17043	7.62516	7.51249	7.73952	7.51249	7.73952	161.701	194.183	447	562
gene1985	NC_002505.1	2207961	2208515	-	protein_coding	VC2051	2613431	NP_231683.1	thiol:disulfide interchange protein DsbE	1.17289	7.55358	7.43942	7.66949	7.43942	7.66949	154.21	185.304	496	624
gene1986	NC_002505.1	2208516	2210471	-	protein_coding	VC2052	2613432	NP_231684.1	cytochrome c-type biogenesis protein CcmF	-1.0262	7.89984	7.91852	7.88121	7.91852	7.88121	215.075	217.814	2438	2585
gene1987	NC_002505.1	2210468	2210950	-	protein_coding	VC2053	2613433	NP_231685.1	cytochrome c-type biogenesis protein CcmE	-1.11263	8.2781	8.35544	8.20147	8.35544	8.20147	289.019	268.548	809	787
gene1988	NC_002505.1	2210947	2211153	-	protein_coding	VC2054	2613434	NP_231686.1	heme exporter protein D	-1.01141	5.87438	5.88256	5.8662	5.88256	5.8662	50.0156	50.9569	60	64
gene1989	NC_002505.1	2211153	2211905	-	protein_coding	VC2055	2613435	NP_231687.1	heme exporter protein C	1.09575	7.86303	7.79735	7.92927	7.79735	7.92927	197.532	224.567	862	1026
gene1990	NC_002505.1	2211996	2212664	-	protein_coding	VC2056	2613436	NP_231688.1	heme exporter protein B	-1.0605	5.66267	5.7052	5.62046	5.7052	5.62046	44.6215	42.62	173	173
gene1991	NC_002505.1	2212661	2213284	-	protein_coding	VC2057	2613437	NP_231689.1	cytochrome c biogenesis protein CcmA	-1.16844	6.68516	6.79839	6.57381	6.79839	6.57381	97.3381	83.7276	352	317
gene1992	NC_002505.1	2213658	2214161	-	protein_coding	VC2058	2613438	NP_231690.1	hypothetical protein	-1.01042	8.3084	8.31588	8.30092	8.31588	8.30092	279.715	289.078	817	884
gene1993	NC_002505.1	2214137	2214661	-	protein_coding	VC2059	2613439	NP_231691.1	purine-binding chemotaxis protein CheW	-1.06488	8.88431	8.92977	8.83908	8.92977	8.83908	436.808	428.202	1329	1364
gene1994	NC_002505.1	2214670	2215686	-	protein_coding	VC2060	2613440	NP_231692.1	hypothetical protein	1.03243	8.59256	8.56957	8.61561	8.56957	8.61561	341.375	371.601	2012	2293
gene1995	NC_002505.1	2215679	2216455	-	protein_coding	VC2061	2613441	NP_231693.1	ParA family protein	1.08403	8.19753	8.13954	8.25594	8.13954	8.25594	250.947	281.053	1130	1325
gene1996	NC_002505.1	2216465	2217598	-	protein_coding	VC2062	2613442	NP_231694.1	chemotaxis-specific methylesterase	1.11561	8.59985	8.5213	8.67913	8.5213	8.67913	329.435	385.147	2165	2650
gene1997	NC_002505.1	2217625	2219982	-	protein_coding	VC2063	2613443	NP_231695.1	chemotaxis protein CheA	1.01089	9.17833	9.17052	9.18615	9.17052	9.18615	506.904	533.723	6927	7636
gene1998	NC_002505.1	2219992	2220711	-	protein_coding	VC2064	2613444	NP_231696.1	chemotaxis protein CheZ	-1.0372	9.69079	9.71717	9.66448	9.71717	9.66448	738.147	743.036	3080	3246
gene1999	NC_002505.1	2220767	2221159	-	protein_coding	VC2065	2613445	NP_231697.1	chemotaxis protein CheY	1.07339	9.645	9.59405	9.69622	9.59405	9.69622	675.726	763.26	1539	1820
gene2000	NC_002505.1	2221181	2221915	-	protein_coding	VC2066	2613446	NP_231698.1	flagellar biosynthesis sigma factor	1.04641	8.85956	8.8269	8.89235	8.8269	8.89235	408.025	447.352	1738	1995
gene2001	NC_002505.1	2221908	2222849	-	protein_coding	VC2067	2613447	NP_231699.1	MinD-like protein	1.00184	8.62843	8.6271	8.62975	8.6271	8.62975	351.885	374.768	1921	2142
gene2002	NC_002505.1	2222809	2224296	-	protein_coding	VC2068	2613448	NP_231700.1	flagellar biosynthesis regulator FlhF	-1.05145	8.52165	8.55791	8.48554	8.55791	8.48554	336.758	336.273	2904	3036
gene2003	NC_002505.1	2224331	2226424	-	protein_coding	VC2069	2613449	NP_231701.1	flagellar biosynthesis protein FlhA	-1.06017	7.56289	7.60516	7.52086	7.60516	7.52086	171.647	165.286	2083	2100
gene2004	NC_002505.1	2226756	2227229	-	protein_coding	VC2070	2613450	NP_231702.1	phosphohistidine phosphatase	-1.06738	7.71995	7.76713	7.67306	7.76713	7.67306	192.576	185.676	529	534
gene2005	NC_002505.1	2227373	2230192	+	protein_coding	VC2072	2613452	NP_231704.1	peptidase insulinase family protein	1.07349	6.0131	5.96217	6.06447	5.96217	6.06447	52.9899	58.7953	866	1006
gene2006	NC_002505.1	2230189	2230785	-	protein_coding	VC2073	2613329	NP_231705.1	hypothetical protein	1.04989	4.99189	4.9569	5.02713	4.9569	5.02713	25.7241	27.607	89	100
gene2007	NC_002505.1	2230919	2232718	+	protein_coding	VC2074	2613330	NP_231706.1	arginyl-tRNA synthetase	1.02461	7.09685	7.07933	7.11441	7.07933	7.11441	117.528	126.266	1226	1379
gene2008	NC_002505.1	2232809	2233252	+	protein_coding	VC2075	2613331	NP_231707.1	histidine triad family protein	1.01048	5.34349	5.33598	5.35102	5.33598	5.35102	33.8112	35.2642	87	95
gene2009	NC_002505.1	2233514	2233744	-	protein_coding	VC2076	2613332	NP_231708.1	hypothetical protein	-1.1872	6.06631	6.19135	5.94379	6.19135	5.94379	62.7468	54.2245	84	76
gene2010	NC_002505.1	2233741	2236017	-	protein_coding	VC2077	2613333	NP_231709.1	ferrous iron transport protein B	-1.30761	7.16301	7.35909	6.97216	7.35909	6.97216	144.666	112.265	1909	1551
gene2011	NC_002505.1	2236014	2236244	-	protein_coding	VC2078	2613334	NP_231710.1	ferrous iron transport protein A	-1.28366	7.04798	7.23042	6.87015	7.23042	6.87015	130.723	104.168	175	146
gene2012	NC_002505.1	2237016	2240381	-	protein_coding	VC2080	2613336	NP_231712.1	AraC family transcriptional regulator	-1.19849	6.25841	6.39039	6.12917	6.39039	6.12917	72.3844	61.5481	1412	1257
gene2013	NC_002505.1	2240563	2241456	-	protein_coding	VC2081	2613337	NP_231713.1	zinc ABC transporter substrate-binding protein	1.30905	5.17726	4.98665	5.37517	4.98665	5.37517	26.2498	35.9493	136	195
gene2014	NC_002505.1	2241531	2242319	+	protein_coding	VC2082	2613338	NP_231714.1	zinc ABC transporter ATP-binding protein	-1.15558	6.32579	6.43095	6.22234	6.43095	6.22234	74.5765	65.3824	341	313
gene2015	NC_002505.1	2242312	2243094	+	protein_coding	VC2083	2613339	NP_231715.1	zinc ABC transporter permease	1.09002	5.33195	5.27014	5.39449	5.27014	5.39449	32.1748	36.2043	146	172
gene2016	NC_002505.1	2243201	2244073	-	protein_coding	VC2084	2613340	NP_231716.1	succinyl-CoA synthetase subunit alpha	1.44232	8.98086	8.72055	9.24894	8.72055	9.24894	385.43	566.937	1950	3003
gene2017	NC_002505.1	2244073	2245239	-	protein_coding	VC2085	2613341	NP_231717.1	succinyl-CoA synthetase subunit beta	1.35262	9.05047	8.83522	9.27097	8.83522	9.27097	411.054	576.637	2780	4083
gene2018	NC_002505.1	2245407	2246621	-	protein_coding	VC2086	2613342	NP_231718.1	dihydrolipoamide succinyltransferase	1.5089	9.15807	8.86613	9.45962	8.86613	9.45962	415.833	662.375	2928	4883
gene2019	NC_002505.1	2246650	2249460	-	protein_coding	VC2087	2613343	NP_231719.1	2-oxoglutarate dehydrogenase subunit E1	1.04366	8.50094	8.47017	8.53182	8.47017	8.53182	316.257	350.208	5152	5973
gene2020	NC_002505.1	2249549	2250259	-	protein_coding	VC2088	2613344	NP_231720.1	succinate dehydrogenase iron-sulfur subunit	-1.00459	7.9571	7.9604	7.9538	7.9604	7.9538	221.578	227.17	913	980
gene2021	NC_002505.1	2250274	2252040	-	protein_coding	VC2089	2613345	NP_231721.1	succinate dehydrogenase flavoprotein subunit	-1.09339	7.96539	8.03006	7.90124	8.03006	7.90124	231.537	220.405	2371	2363
gene2022	NC_002505.1	2252041	2252385	-	protein_coding	VC2090	2613346	NP_231722.1	succinate dehydrogenase hydrophobic membrane anchor protein	-1.36808	6.93315	7.16291	6.71076	7.16291	6.71076	125.039	93.1557	250	195
gene2023	NC_002505.1	2252379	2252771	-	protein_coding	VC2091	2613347	NP_231723.1	succinate dehydrogenase cytochrome b556 large membrane subunit	-1.20358	7.71946	7.85428	7.58695	7.85428	7.58695	206.362	174.04	470	415
gene2024	NC_002505.1	2253161	2254456	+	protein_coding	VC2092	2613348	NP_231724.1	type II citrate synthase	-1.58169	8.39163	8.72888	8.06741	8.72888	8.06741	389.311	245.44	2924	1930
gene2025	NC_002505.1	2254508	2255278	-	protein_coding	VC2093	2613349	NP_231725.1	hypothetical protein	-1.22435	6.18321	6.33094	6.03893	6.33094	6.03893	69.3796	57.7169	310	270
gene2026	NC_002505.1	2255331	2256104	+	protein_coding	VC2094	2613350	NP_231726.1	hypothetical protein	1.06572	6.67589	6.63013	6.72197	6.63013	6.72197	84.9393	93.9056	381	441
gene2027	NC_002505.1	2256154	2257800	-	protein_coding	VC2095	2613351	NP_231727.1	phosphoglucomutase	-1.08124	8.68955	8.74608	8.63339	8.74608	8.63339	391.206	376.26	3734	3760
gene2028	NC_002505.1	2257909	2258442	-	protein_coding	VC2096	2613352	NP_231728.1	replication initiation regulator SeqA	-1.07661	8.68491	8.73832	8.63182	8.73832	8.63182	390.346	375.924	1208	1218
gene2029	NC_002505.1	2258535	2259308	+	protein_coding	VC2097	2613353	NP_231729.1	esterase	-1.00139	6.91878	6.91978	6.91778	6.91978	6.91778	105.672	107.747	474	506
gene2030	NC_002505.1	2259404	2259625	+	protein_coding	VC2098	2613354	NP_231730.1	hypothetical protein	-1.34796	8.18551	8.40373	7.97295	8.40373	7.97295	304.69	230.888	392	311
gene2031	NC_002505.1	2259674	2260201	+	protein_coding	VC2099	2613355	NP_231731.1	flavodoxin FldA	-1.21818	8.35424	8.49782	8.21309	8.49782	8.21309	320.27	270.944	980	868
gene2032	NC_002505.1	2260275	2260964	-	protein_coding	VC2100	2613356	NP_231732.1	hypothetical protein	1.14195	5.8143	5.71934	5.91084	5.71934	5.91084	45.014	53.2659	180	223
gene2033	NC_002505.1	2260970	2261410	-	protein_coding	VC2101	2613357	NP_231733.1	hypothetical protein	-2.28295	5.7471	6.37332	5.18242	6.37332	5.18242	71.604	31.3931	183	84
gene2034	NC_002505.1	2261526	2262404	+	protein_coding	VC2103	2613359	NP_231735.1	LysR family transcriptional regulator	-1.06912	3.93626	3.98477	3.88835	3.98477	3.88835	12.171	11.8126	62	63
gene2035	NC_002505.1	2262408	2262909	-	pseudogene	VC2105	2613361	.	.	-1.54877	4.94884	5.27445	4.64333	5.27445	4.64333	32.3109	20.6838	94	63
gene2036	NC_002505.1	2263275	2263727	+	protein_coding	VC2106	2613362	NP_231738.1	ferric uptake regulator	-1.08641	10.413	10.473	10.3534	10.473	10.3534	1338.53	1311.96	3514	3606
gene2037	NC_002505.1	2263809	2264825	-	protein_coding	VC2107	2613363	NP_231739.1	aspartate-semialdehyde dehydrogenase	1.12739	8.0675	7.98147	8.15446	7.98147	8.15446	223.455	258.322	1317	1594
gene2038	NC_002505.1	2264806	2265969	-	protein_coding	VC2108	2613364	NP_231740.1	erythronate-4-phosphate dehydrogenase	-1.00761	8.01397	8.01944	8.0085	8.01944	8.0085	229.924	237.734	1551	1679
gene2039	NC_002505.1	2266155	2267365	-	pseudogene	VC2109	2613365	.	.	1.05427	9.8498	9.81175	9.88799	9.81175	9.88799	789.245	910.763	5539	6692
gene2040	NC_002505.1	2267483	2269507	+	protein_coding	VC2110	2613366	NP_231741.1	5-methylaminomethyl-2-thiouridine methyltransferase	-1.119	5.06056	5.14231	4.9801	5.14231	4.9801	29.6537	26.6958	348	328
gene2041	NC_002505.1	2269586	2270113	-	protein_coding	VC2111	2613367	NP_231742.1	hypothetical protein	1.14928	7.19258	7.09292	7.29364	7.09292	7.29364	118.631	144.212	363	462
gene2042	NC_002505.1	2270321	2270584	-	protein_coding	VC2112	2613368	NP_231743.1	hypothetical protein	-1.04677	6.83035	6.86339	6.79746	6.86339	6.79746	102.617	99.2629	157	159
gene2043	NC_002505.1	2270623	2271153	-	protein_coding	VC2113	2613369	NP_231744.1	hypothetical protein	1.0105	5.72297	5.71544	5.73051	5.71544	5.73051	44.8445	45.9368	138	148
gene2044	NC_002505.1	2271517	2272140	+	protein_coding	VC2115	2613371	NP_231746.1	hypothetical protein	-1.22582	7.54242	7.69072	7.39698	7.69072	7.39698	183.338	152.136	663	576
gene2045	NC_002505.1	2272222	2273307	-	protein_coding	VC2116	2613372	NP_231747.1	chorismate synthase	-1.06491	8.67235	8.71783	8.6271	8.71783	8.6271	385.307	374.398	2425	2467
gene2046	NC_002505.1	2273537	2274481	-	protein_coding	VC2118	2613374	NP_231749.1	N5-glutamine S-adenosyl-L-methionine-dependent methyltransferase	1.02188	8.0241	8.0085	8.03973	8.0085	8.03973	228.428	242.076	1251	1388
gene2047	NC_002505.1	2274536	2275096	+	protein_coding	VC2119	2613375	NP_231750.1	hypothetical protein	-1.13825	6.41354	6.50762	6.32081	6.50762	6.32081	78.126	69.3335	254	236
gene2048	NC_002505.1	2275104	2276234	-	protein_coding	VC2120	2613376	NP_231751.1	flagellar biosynthesis protein FlhB	-1.0889	6.34461	6.40635	6.28348	6.40635	6.28348	72.9273	67.7617	478	465
gene2049	NC_002505.1	2276244	2277026	-	protein_coding	VC2121	2613377	NP_231752.1	flagellar biosynthesis protein FliR	-1.06765	6.22888	6.27628	6.18184	6.27628	6.18184	66.1126	63.5681	300	302
gene2050	NC_002505.1	2277035	2277304	-	protein_coding	VC2122	2613378	NP_231753.1	flagellar biosynthesis protein FliQ	1.09619	6.5276	6.46169	6.59419	6.46169	6.59419	76.0515	84.8486	119	139
gene2051	NC_002505.1	2277317	2278216	-	protein_coding	VC2123	2613379	NP_231754.1	flagellar biosynthesis protein FliP	-1.03588	7.12621	7.15169	7.10083	7.15169	7.10083	123.855	125.442	646	685
gene2052	NC_002505.1	2278194	2278583	-	protein_coding	VC2124	2613380	NP_231755.1	flagellar protein FliO	1.03238	6.62733	6.60438	6.65035	6.60438	6.65035	84.0647	89.1685	190	211
gene2053	NC_002505.1	2278587	2279003	-	protein_coding	VC2125	2613381	NP_231756.1	flagellar motor switch protein	-1.0685	7.81478	7.86273	7.76713	7.86273	7.76713	207.727	198.804	502	503
gene2054	NC_002505.1	2279068	2280117	-	protein_coding	VC2126	2613382	NP_231757.1	flagellar motor switch protein FliM	-1.06501	7.81068	7.85624	7.76537	7.85624	7.76537	206.9	198.248	1259	1263
gene2055	NC_002505.1	2280125	2280628	-	protein_coding	VC2127	2613383	NP_231758.1	flagellar basal body protein FliL	1.07179	7.87759	7.82774	7.92776	7.82774	7.92776	201.998	224.33	590	686
gene2056	NC_002505.1	2280663	2282687	-	protein_coding	VC2128	2613384	NP_231759.1	flagellar hook-length control protein FliK	-1.20276	7.75331	7.88763	7.62128	7.88763	7.62128	210.132	177.836	2466	2185
gene2057	NC_002505.1	2282851	2283345	-	protein_coding	VC2129	2613385	NP_231760.1	flagellar biosynthesis chaperone	-1.04083	6.47514	6.50408	6.44634	6.50408	6.44634	78.085	76.5802	224	230
gene2058	NC_002505.1	2283309	2284628	-	protein_coding	VC2130	2613386	NP_231761.1	flagellum-specific ATP synthase	1.01512	7.5925	7.58168	7.60333	7.58168	7.60333	169.286	176.051	1295	1410
gene2059	NC_002505.1	2284632	2285444	-	protein_coding	VC2131	2613387	NP_231762.1	flagellar assembly protein H	-1.09059	8.29044	8.35323	8.22812	8.35323	8.22812	288.863	274.284	1361	1353
gene2060	NC_002505.1	2285525	2286571	-	protein_coding	VC2132	2613388	NP_231763.1	flagellar motor switch protein G	-1.11452	8.558	8.63657	8.48015	8.63657	8.48015	354.667	330.887	2152	2102
gene2061	NC_002505.1	2286564	2288306	-	protein_coding	VC2133	2613389	NP_231764.1	flagellar MS-ring protein	-1.13437	8.14661	8.23807	8.05617	8.23807	8.05617	265.711	243.864	2684	2579
gene2062	NC_002505.1	2288322	2288633	-	protein_coding	VC2134	2613390	NP_231765.2	flagellar hook-basal body protein FliE	-1.29134	8.39264	8.5791	8.21023	8.5791	8.21023	342.342	270.464	619	512
gene2063	NC_002505.1	2288709	2290148	-	protein_coding	VC2135	2613391	NP_231766.1	Fis family transcriptional regulator	-1.07786	7.67799	7.73227	7.6241	7.73227	7.6241	188.851	177.976	1576	1555
gene2064	NC_002505.1	2290145	2291200	-	protein_coding	VC2136	2613272	NP_231767.1	sensory box sensor histidine kinase	-1.17745	7.90349	8.0222	7.78653	8.0222	7.78653	230.399	201.959	1410	1294
gene2065	NC_002505.1	2291312	2292778	-	protein_coding	VC2137	2613273	NP_231768.1	Fis family transcriptional regulator	-1.23348	8.4899	8.64261	8.33988	8.64261	8.33988	356.988	300.417	3035	2674
gene2066	NC_002505.1	2293010	2293420	-	protein_coding	VC2138	2613274	NP_231769.1	flagellar protein FliS	-1.14951	8.29092	8.39203	8.19102	8.39203	8.19102	300.605	266.269	716	664
gene2067	NC_002505.1	2293431	2293745	-	protein_coding	VC2139	2613275	NP_231770.1	flagellar rod protein FlaI	-1.3454	7.17623	7.39343	6.9654	7.39343	6.9654	148.451	111.446	271	213
gene2068	NC_002505.1	2293738	2295738	-	protein_coding	VC2140	2613276	NP_231771.1	flagellar capping protein	-1.10736	8.00969	8.08359	7.93646	8.08359	7.93646	240.247	225.682	2786	2740
gene2069	NC_002505.1	2295760	2296221	-	protein_coding	VC2141	2613277	NP_231772.1	flagellar protein FlaG	-1.16922	9.4097	9.52315	9.2976	9.52315	9.2976	642.408	586.837	1720	1645
gene2070	NC_002505.1	2296295	2297425	-	protein_coding	VC2142	2613278	NP_231773.1	flagellin	-1.26574	9.0559	9.22749	8.8875	9.22749	8.8875	522.849	447.081	3427	3068
gene2071	NC_002505.1	2297661	2298794	-	protein_coding	VC2143	2613279	NP_231774.1	flagellin	-1.00559	10.9889	10.9929	10.9849	10.9929	10.9849	2167.88	2145.05	14247	14759
gene2072	NC_002505.1	2299084	2300220	-	protein_coding	VC2144	2613280	NP_231775.1	flagellin	-1.12483	5.78635	5.87182	5.70212	5.87182	5.70212	49.7781	44.6462	328	308
gene2073	NC_002505.1	2300344	2301252	-	protein_coding	VC2145	2613281	NP_231776.1	TyrA protein	1.13551	9.65723	9.56599	9.74933	9.56599	9.74933	665.917	804.488	3508	4437
gene2074	NC_002505.1	2301318	2301782	-	protein_coding	VC2146	2613282	NP_231777.1	hypothetical protein	-1.06271	8.14507	8.18906	8.10131	8.18906	8.10131	258.274	249.525	696	704
gene2075	NC_002505.1	2301926	2302282	+	protein_coding	VC2147	2613283	NP_231778.1	hypothetical protein	-1.0269	6.11487	6.13405	6.09575	6.13405	6.09575	60.418	60.0163	125	130
gene2076	NC_002505.1	2302349	2302636	-	protein_coding	VC2149	2613285	NP_231780.1	hypothetical protein	-1.42167	9.31874	9.57599	9.0684	9.57599	9.0684	667.448	499.02	1114	872
gene2077	NC_002505.1	2302839	2303234	+	protein_coding	VC2150	2613286	NP_231781.1	hypothetical protein	1.08155	6.774	6.71769	6.83079	6.71769	6.83079	91.5058	101.968	210	245
gene2078	NC_002505.1	2303265	2304398	+	protein_coding	VC2152	2613288	NP_231783.1	succinyl-diaminopimelate desuccinylase	1.11684	6.67189	6.59266	6.75208	6.59266	6.75208	83.2336	96.0688	547	661
gene2079	NC_002505.1	2304326	2305075	+	protein_coding	VC2153	2613289	NP_231784.1	D%2CD-carboxypeptidase-like protein	1.1016	6.58097	6.51154	6.65114	6.51154	6.65114	78.2244	89.2192	340	406
gene2080	NC_002505.1	2305065	2305289	+	protein_coding	VC2154	2613290	NP_231785.1	hypothetical protein	-1.35457	7.36116	7.58333	7.1455	7.58333	7.1455	169.486	128.921	221	176
gene2081	NC_002505.1	2305382	2306401	-	protein_coding	VC2156	2613292	NP_231787.1	lipoprotein	-1.07722	9.10683	9.16065	9.05333	9.16065	9.05333	503.959	491.533	2979	3042
gene2082	NC_002505.1	2306459	2307337	-	protein_coding	VC2157	2613293	NP_231788.1	4-hydroxy-tetrahydrodipicolinate synthase	1.03342	9.55806	9.53438	9.58181	9.53438	9.58181	648.991	704.631	3306	3758
gene2083	NC_002505.1	2307615	2308157	+	protein_coding	VC2159	2613295	NP_231790.1	glycine cleavage system transcriptional repressor	-1.24926	7.94689	8.10904	7.78797	8.10904	7.78797	245.325	202.147	772	666
gene2084	NC_002505.1	2308172	2308639	+	protein_coding	VC2160	2613296	NP_231791.1	thioredoxin-dependent thiol peroxidase	-1.04593	8.26634	8.29879	8.234	8.29879	8.234	276.16	276.098	749	784
gene2085	NC_002505.1	2308741	2310612	-	protein_coding	VC2161	2613297	NP_231792.1	methyl-accepting chemotaxis protein	-1.06979	6.44916	6.49801	6.40068	6.49801	6.40068	77.7967	73.6908	844	837
gene2086	NC_002505.1	2310803	2311867	-	protein_coding	VC2162	2613298	NP_231793.1	permease PerM	1.01566	6.95261	6.94141	6.96384	6.94141	6.96384	107.583	111.423	664	720
gene2087	NC_002505.1	2311860	2312096	-	protein_coding	VC2163	2613299	NP_231794.1	hypothetical protein	-1.14198	6.62642	6.72289	6.53134	6.72289	6.53134	91.7375	81.3638	126	117
gene2088	NC_002505.1	2312280	2313734	+	protein_coding	VC2164	2613300	NP_231795.1	hypothetical protein	1.01303	7.78801	7.77868	7.79735	7.77868	7.79735	194.256	203.44	1638	1796
gene2089	NC_002505.1	2313757	2314107	+	protein_coding	VC2165	2613301	NP_231796.1	arsenate reductase	1.12958	7.13208	7.04473	7.22052	7.04473	7.22052	114.544	136.171	233	290
gene2090	NC_002505.1	2314104	2314664	+	protein_coding	VC2166	2613302	NP_231797.1	Trp repressor-binding protein	1.08028	7.27726	7.22176	7.33317	7.22176	7.33317	129.492	146.599	421	499
gene2091	NC_002505.1	2314667	2315104	+	protein_coding	VC2167	2613303	NP_231798.1	hypothetical protein	1.13852	7.36046	7.26748	7.45464	7.26748	7.45464	134.34	156.912	341	417
gene2092	NC_002505.1	2315311	2316459	-	protein_coding	VC2168	2613304	NP_231799.1	hypothetical protein	1.01097	6.78469	6.77683	6.79257	6.77683	6.79257	95.663	98.6875	637	688
gene2093	NC_002505.1	2316680	2317933	+	protein_coding	VC2171	2613307	NP_231802.1	uracil permease	-1.9634	5.21757	5.7269	4.75354	5.7269	4.75354	45.2713	22.3432	329	170
gene2094	NC_002505.1	2318004	2318486	-	protein_coding	VC2172	2613308	NP_231803.1	hypothetical protein	1.07178	6.38515	6.33534	6.43536	6.33534	6.43536	69.6646	76.0942	195	223
gene2095	NC_002505.1	2318621	2320282	-	protein_coding	VC2174	2613310	NP_231805.1	bifunctional UDP-sugar hydrolase/5'-nucleotidase	-1.39737	9.26524	9.50974	9.02703	9.50974	9.02703	634.047	483.038	6107	4871
gene2096	NC_002505.1	2320824	2321675	-	protein_coding	VC2175	2613311	NP_231806.1	2-dehydro-3-deoxyphosphooctonate aldolase	-1.04137	8.74613	8.77542	8.71694	8.77542	8.71694	396.55	393.851	1958	2036
gene2097	NC_002505.1	2321695	2322507	-	protein_coding	VC2176	2613312	NP_231807.1	hypothetical protein	1.09098	8.07417	8.0116	8.13722	8.0116	8.13722	228.798	255.228	1078	1259
gene2098	NC_002505.1	2322523	2322906	-	protein_coding	VC2177	2613313	NP_231808.1	hypothetical protein	1.03574	7.1758	7.15051	7.20117	7.15051	7.20117	123.574	133.911	275	312
gene2099	NC_002505.1	2322906	2323766	-	protein_coding	VC2178	2613314	NP_231809.1	protein-(glutamine-N5) methyltransferase HemK	1.07054	7.7412	7.69219	7.79053	7.69219	7.79053	183.376	202.332	915	1057
gene2100	NC_002505.1	2323770	2324858	-	protein_coding	VC2179	2613315	NP_231810.1	peptide chain release factor 1	-1.0558	8.38836	8.42762	8.34929	8.42762	8.34929	309.456	302.991	1953	2002
gene2101	NC_002505.1	2324888	2326147	-	protein_coding	VC2180	2613316	NP_231811.1	glutamyl-tRNA reductase	-1.18587	8.47531	8.59917	8.35323	8.59917	8.35323	344.286	303.728	2514	2322
gene2102	NC_002505.1	2326288	2326923	+	protein_coding	VC2181	2613317	NP_231812.1	molecular chaperone LolB	1.08116	6.88489	6.82883	6.94141	6.82883	6.94141	99.8425	109.358	368	422
gene2103	NC_002505.1	2326905	2327792	+	protein_coding	VC2182	2613318	NP_231813.1	4-diphosphocytidyl-2C-methyl-D-erythritol kinase	-1.16809	7.2685	7.38144	7.15729	7.38144	7.15729	147.098	129.921	757	700
gene2104	NC_002505.1	2327823	2328767	+	protein_coding	VC2183	2613319	NP_231814.1	ribose-phosphate pyrophosphokinase	-1.33784	8.58584	8.79836	8.37845	8.79836	8.37845	399.887	308.525	2190	1769
gene2105	NC_002505.1	2328936	2329526	+	protein_coding	VC2184	2613320	NP_231815.1	peptidyl-tRNA hydrolase	1.01836	8.30821	8.29509	8.32134	8.29509	8.32134	275.035	294.49	942	1056
gene2106	NC_002505.1	2329537	2330628	+	protein_coding	VC2185	2613321	NP_231816.2	GTP-dependent nucleic acid-binding protein EngD	1.09699	8.19953	8.13302	8.26657	8.13302	8.26657	249.508	284.198	1579	1883
gene2123	NC_002505.1	2332968	2334101	-	protein_coding	VC2187	2613227	NP_231818.1	flagellin	-1.53936	8.87793	9.19455	8.57222	9.19455	8.57222	514.162	359.713	3379	2475
gene2124	NC_002505.1	2334656	2335795	-	protein_coding	VC2188	2613228	NP_231819.1	flagellin	-1.06022	10.7558	10.798	10.7137	10.798	10.7137	1781.09	1647.99	11767	11399
gene2125	NC_002505.1	2336203	2337396	-	protein_coding	VC2190	2613230	NP_231821.1	flagellar hook-associated protein FlgL	1.06678	7.62488	7.57839	7.67165	7.57839	7.67165	168.941	185.519	1169	1344
gene2126	NC_002505.1	2337409	2339283	-	protein_coding	VC2191	2613231	NP_231822.1	flagellar hook-associated protein FlgK	-1.21466	7.8982	8.03973	7.75917	8.03973	7.75917	233.477	197.513	2537	2247
[truncated: 1,586 more rows]
